# Supplementary material for: Genetic Variation Controlling Wrinkled Seed Phenotypes in Pisum: How Lucky Was Mendel?
Source: Int J Mol Sci. 2017 Jun 6;18(6):1205. doi: 10.3390/ijms18061205 (PMC5486028; doi:10.3390/ijms18061205)
Supplement: Supplementary file 1 [file ijms-18-01205-s001.zip]

Archive with 5 entries (4 files):
- ijms-196391-supplementary/
- ijms-196391-supplementary/ijms-196391-supplefigures-0607.pdf
- ijms-196391-supplementary/ijms-196391-supplefigures-corrected-060617.docx
- ijms-196391-supplementary/Supplementary File S1.xlsx
- ijms-196391-supplementary/Supplementary Table S1_primers.xlsx
