# Supplementary material for: Genetic Variation Controlling Wrinkled Seed Phenotypes in Pisum: How Lucky Was Mendel?
Source: Int J Mol Sci. 2017 Jun 6;18(6):1205. doi: 10.3390/ijms18061205 (PMC5486028; doi:10.3390/ijms18061205)
Supplement: Supplementary file 1 [file ijms-18-01205-s001.zip › ijms-196391-supplementary/Supplementary File S1.xlsx]

## Sheet: Roundwrinkled
Combined order	JI no LINE	NAME	Seed appearance	Group	Sub-group
2295	788	HISTON KING SIZE	9	2	2
175	789	PARADE	9	1	1		Seed Appearance	number
2285	924	SEL.DUKE OF ALBANY	9	2	2		Round	1 and 2
2008	954	731497-731499	9	2	1		Round (dimpled)	3
2659	1384	MARX LINE G2	9	3	0		Round (marrowfat)	4
268	1391	WBH 2138-wp	9	1	2		Wrinkled	6 and 7
1139	1747	ALMIRES	9	1	7
1365	3113	Jeyes	9	1	7
1714	3114	Grave Digger	9	2	1
2332	10	LATIFOLIUM(DWARF)-lat	7	2	2
2525	11	CRISPA-cri	7	2	2
34	22	FRUHE GELBE THYRINGER	7	1	1
2451	27	FIELD PEA-SUDAN	7	2	2
663	33	CRYPTO-DWARF-le,la,cry/c	7	1	4
2488	41	DW.JOHNSONS EMPIRE	7	2	2
2034	70	INFECUNDA -re	7	2	1
2495	72	CHLOROPHYLL-CHIMERIC	7	2	2
409	75	WBH 1470	7	1	3
1266	77	WBH 1472	7	1	7
474	78	WBH 1473	7	1	3
1373	82	P.SATIVUM-AFGHANISTAN	7	1	7
212	113	USATYJ	7	1	2
2404	114	L 5618-af,tl	7	2	2
112	141	B768-50-1	7	1	1
172	144	B768-50-2	7	1	1
2062	183	KHADRAA	7	2	1
2338	194	AROUS EL SHOAG	7	2	2
2556	195	AROUS EL SHOAG	7	2	2
2075	202	THOMAS LAXTON ROGUE	7	2	1
2503	298	DAISY	7	2	2
1979	299	PEERLESS	7	2	1
2610	300	SUTTONS EARLY GIANT	7	2	2
2533	302	HUNDREDFOLD	7	2	2
2587	303	GRADUS	7	2	2
2275	304	SELECTED DUKE OF ALBANY	7	2	2
2433	309	IMPROVED HARBINGER	7	2	2
1806	310	ONWARD	7	2	1
2484	311	GRADUS	7	2	2
2303	312	ACHIEVEMENT	7	2	2
2325	313	DUKE OF ALBANY	7	2	2
2430	314	SUTTONS HUNDREDFOLD	7	2	2
1942	315	GLADSTONE	7	2	1
2401	316	LITTLE MARVEL	7	2	2
1866	317	FILLBASKET	7	2	1
1747	319	PERFECTED FREEZER-70A	7	2	1
206	320	WYOLA	7	1	2
2348	324	LAXTONS PROGRESS	7	2	2
2438	325	PIONEER	7	2	2
1638	326	ONWARD	7	2	1
1651	327	ONWARD	7	2	1
1889	330	PEERLESS ROGUE	7	2	1
2239	331	ACHIEVEMENT	7	3	2
2157	332	HUNDREDFOLD	7	2	2
2619	335	SUTTONS EARLY GIANT ROGUE	7	2	2
1547	343	ONWARD	7	2	1
1944	345	GLADSTONE	7	2	1
840	347	KELVEDON WONDER	7	1	5
233	352	EARLY FREEZER	7	1	2
1859	361	TELEFONE DE TREPAR	7	2	1
2497	363	LINCOLN	7	2	2
2265	367	TELEFONE ANA	7	2	2
1281	374	DA BEIRA	7	1	7
1821	375	MEIA PALHA NACIONAL	7	2	1
133	381	DA 265	7	1	1
1805	382	DA 1608	7	2	1
2269	383	ALMA	7	2	2
2201	385	HONEY	7	2	2
1986	387	VENUS	7	2	1
2528	389	ENGLISH WONDER	7	2	2
1292	392	DOUBLE ONE	7	1	7
1865	394	KELVEDON WONDER	7	2	1
1461	395	VITALIS	7	1	7
901	396	NEW LINE PERFECTION	7	1	5
2189	397	SUTTONS LITTLE MARVEL	7	2	2
2096	400	FAMOUS	7	2	1
2180	401	FROSTY	7	2	2
1831	402	JADE	7	2	1
2176	403	FRAZER	7	2	2
2535	404	MID FREEZER	7	2	2
1837	406	SMALL SIEVE FREEZER	7	2	1
2256	407	VICTORY FREEZER	7	2	2
1920	408	MULTIFREEZER-102	7	2	1
1920	408	MULTIFREEZER-102	7	2	1
366	410	SLEAFORD SURPRISE	7	1	3
1443	412	TEZIERLINDON	7	1	7
2145	413	FREEZER-989	7	2	2
1255	414	KELVEDON WONDER	7	1	7
1902	415	PERFECTED FREEZER-70A	7	2	1
2620	417	LINCOLN	7	2	2
2536	418	ENGLISH WONDER	7	2	2
1932	427	SPARKLE	7	2	1
1829	428	JOHNSONS FREEZER	7	2	1
2476	430	GREENSHAFT	7	2	2
2508	431	WV 162F	7	2	2
407	432	CORONET	7	1	3
1935	433	SPRITE	7	2	1
1991	435	WISCONSIN PERFECTION	7	2	1
1851	437	NEW ERA	7	2	1
1769	438	NEW SEASON	7	2	1
2564	439	MYZAR	7	2	2
1595	441	PUGET	7	2	1
2409	442	SKAGIT	7	2	2
1900	443	SULTAN	7	2	1
756	444	NEW WALES	7	1	5
1802	447	PERFECTION WR	7	2	1
1893	450	ONWARD	7	2	1
2039	452	SLEAFORD KESKO	7	2	1
247	455	BETA	7	1	2
1731	456	COOLWONDER	7	2	1
1396	458	SALOUT	7	1	7
2181	471	TARGET	7	2	2
1956	475	H 302-2	7	2	1
2624	477	H 163-3	7	3	0
400	478	H 244-2	7	1	3
269	479	STERN	7	1	2
499	480	MINGOMARK	7	1	4
2137	481	MIGNON	7	2	2
1907	485	LARK	7	2	1
1784	488	LAUREL	7	2	1
2059	490	PERFA	7	2	1
2165	492	POSTILLON	7	2	2
604	493	NEPTUNE	7	1	4
397	496	405	7	1	3
324	498	EXCEL	7	1	3
2630	499	NUWEL	7	3	0
2006	500	GALAXIE	7	2	1
852	503	PICKUP	7	1	5
2579	504	GREENFEAST	7	2	2
1533	506	PUGET-86-64	7	2	1
2541	507	FREEZER-69	7	2	2
306	508	VEDETTE	7	1	2
2391	509	JET	7	2	2
2400	511	NUGGET	7	2	2
2236	512	LARK	7	2	2
1716	513	OLYMPIC A	7	2	1
2629	515	853-64	7	3	0
1684	517	S-49	7	2	1
727	520	EARLY PERFECTION-1322	7	1	5
1794	521	C.R.PERFECTION(CRE)	7	2	1
1924	522	EARLY HARVEST	7	2	1
2365	524	FREEZER-69	7	2	2
1697	526	SURPRISE-60	7	2	1
1308	527	EARLY SWEET-11	7	1	7
2147	534	PERFECTED WALES	7	2	2
943	539	FREEZER-69	7	1	6
2209	540	PERFECTED FREEZER-70A	7	2	2
688	541	SURPRISE-60	7	1	4
2324	542	MULTIFREEZER-410	7	2	2
2420	544	CORNEL	7	2	2
1021	547	NEPTUNE	7	1	6
2334	555	KONSERVANDA	7	2	2
1287	565	BONITA	7	1	7
525	568	DISKO	7	1	4
2142	571	WV-160F	7	2	2
1961	573	WV-192F	7	2	1
2218	579	PRIDE	7	2	2
844	590	NR-19	7	1	5
1955	597	ACE	7	2	1
1764	599	EUREKA	7	2	1
2170	600	EARLY FROSTY	7	2	2
1239	601	ALASKA SWEET	7	1	7
2010	603	GALAXIE	7	2	1
2149	605	FREEZONIAN	7	2	2
281	606	NEW LINE PERFECTION	7	1	2
1989	607	EARLY PERFECTION-3040	7	2	1
1723	608	PERFECTION-326	7	2	1
2290	609	PRIDE	7	2	2
2060	611	WASATCH	7	2	1
2030	612	PERFECTION-340-40	7	2	1
2359	615	IGLOO	7	2	2
2278	619	ALDERMAN-10-3W	7	2	2
2213	624	VICTORY FREEZER-79-5W	7	2	2
863	626	KELVEDON WONDER-18-1W	7	1	5
1750	627	FREEZER-90-2W	7	2	1
2227	631	TAFERLREUDE	7	2	2
1276	632	NAPO	7	1	7
1114	639	DEBUT	7	1	7
2592	648	ADMIRAL BEATTY	7	2	2
2228	652	BURPEANA	7	2	2
2435	653	MIRACLE	7	2	2
2221	656	GLACIER	7	2	2
562	661	GREGORIS	7	1	4
1973	662	RAPID	7	2	1
1931	666	HERMA	7	2	1
2496	668	CHRESTENSENS GLORIOSA	7	2	2
2310	676	COMBIA	7	2	2
2377	685	MARIZA	7	2	2
2104	686	CLIMAX	7	2	2
2418	720	MAIENMARK	7	2	2
1288	722	SCHREIBERS PRIMATA	7	1	7
2376	726	B265-1347-1	7	2	2
2058	727	B265-1347-2	7	2	1
2416	728	B265-1347-4	7	2	2
2027	729	B265-1347-5	7	2	1
2460	731	SHTAMBOVYI 3-31	7	2	2
2339	733	RANNII KONSERVNYI 2021	7	2	2
1828	736	ASMER 006/65	7	3	1
1680	737	ASMER 007/65	7	2	1
1682	741	ASMER 011/65	7	2	1
48	742	ASMER 012/65	7	1	1
213	743	ASMER 013/65	7	1	2
1597	744	ASMER 015/65	7	2	1
1581	746	ASMER 018/65	7	3	1
1538	747	ASMER 019/65	7	2	1
1796	748	P.SATIVUM-CANADA	7	2	1
2291	764	FREEZER-39	7	2	2
489	765	FREEZER-105	7	1	3
2284	766	CANTERBURY FREEZER-4	7	2	2
1621	767	FROSTY FREEZER	7	2	1
724	768	FREEZER-69	7	1	4
1534	769	FREEZER-203	7	2	1
1772	771	CANNER KING	7	2	1
1619	774	EARLY FLOWERING	7	2	1
2385	779	P.SATIVUM	7	2	2
250	780	DA 1608	7	1	2
1046	783	PLATINUM	7	1	7
297	785	STIRLING	7	1	2
898	790	ELVIRA	7	1	5
2414	799	GOLDKONIG	7	2	2
1556	806	NAVICULA APERTUS-nap	7	3	1
1416	814	MARX FASCIATED-fa	7	1	7
983	815	UNDULATIFOLIUS-un	7	1	6
1065	827	P.SATIVUM-HOLLAND	7	1	7
1779	829	MAXIMO-REDUCTUS-mare	7	2	1
2351	830	MAXIMO-REDUCTUS-mare	7	2	2
1998	832	MAXIMO-REDUCTUS-mare	7	2	1
1053	834	MAXIMO-REDUCTUS-mare	7	1	7
625	835	MAXIMO-REDUCTUS-mare	7	1	4
2195	853	P.SATIVUM-USA	7	2	2
2545	868	IMPROVED HARBINGER ROGUE	7	2	2
1552	869	ONWARD ROGUE	7	2	1
1825	872	DUKE OF ALBANY ROGUE	7	2	1
2374	873	SUTTONS HUNDREDFOLD ROGUE	7	2	2
2244	876	LAXTONS PROGRESS ROGUE	7	2	2
1670	877	PIONEER ROGUE	7	2	1
2571	881	ACHIEVEMENT ROGUE	7	2	2
2596	882	HUNDREDFOLD ROGUE	7	2	2
2450	891	GOLDKONIG ROGUE	7	2	2
2877	907	TERMINALIS-alt	7	4	4
2025	910	CHLOROTICA-chi	7	3	1
392	914	XANTHA-xa-1	7	1	3
252	915	VIRIDIS?	7	1	2
2383	922	HUNDREDFOLD ROGUE	7	2	2
2277	923	GRADUS ROGUE	7	2	2
2032	929	NUNHEMS 55/69	7	2	1
1963	934	N.W.R.HYALITE	7	2	1
1739	935	DELWICHE COMMANDO	7	2	1
1493	943	TELEPHONE	7	1	7
1908	945	EARLY WALES	7	2	1
2219	951	ALDERMAN	7	2	2
1919	991	TRUMPET	7	2	1
1206	1017	KELVEDON WONDER	7	1	7
2463	1019	BEAGLE(HURST)	7	2	2
578	1020	CANICE(HURST)	7	1	4
996	1021	SLEAFORD ORBITER	7	1	6
2243	1023	PIRI	7	2	2
2194	1024	PATEA	7	2	2
2234	1026	PANIA	7	2	2
1910	1047	WIS-7101	7	2	1
1327	1048	WIS-7102	7	1	7
1848	1051	WIS-7105	7	2	1
1749	1052	WIS-7106	7	2	1
1758	1053	WIS-7107	7	2	1
2064	1065	WSU-7	7	2	1
2299	1066	WSU-12	7	2	2
530	1067	WSU-23	7	1	4
1335	1069	WILTY-wil	7	1	7
2253	1136	SUTTONS DELICACY	7	2	2
2178	1137	ROI DES MOELLES	7	2	2
2185	1139	DWARF CHAMPION	7	2	2
2539	1140	MAYOR OF LEICESTER	7	2	2
2279	1141	LANCASHIRE LAD	7	2	2
812	1142	ENGLISH WONDER	7	1	5
2475	1143	SHERWOOD	7	2	2
2301	1144	CHAMPION OF ENGLAND	7	2	2
284	1145	EVERBEARING	7	1	2
773	1146	P.SATIVUM-RUSSIA	7	1	5
2319	1149	CODY	7	2	2
2380	1150	EARLY GREEN SEEDED MARROW	7	2	2
2412	1151	EARLY PERFECTION-4824	7	2	2
2273	1154	HUNDREDFOLD	7	2	2
1411	1156	MINNESOTA EARLY SWEET	7	1	7
965	1157	MINNESOTA EARLY SWEET	7	1	6
2023	1160	P.SATIVUM-USA	7	2	1
2262	1161	PERFECTION-512	7	2	2
1700	1162	PREMIER GEM NO2	7	2	1
2427	1167	MIRACLE (SUTTONS)	7	2	2
1023	1170	PRL 89-313	7	1	6
2017	1171	P.SATIVUM-INDIA	7	2	1
2527	1172	GREENSHAFT (SUTTONS)	7	2	2
1070	1176	MARX G11(K-TYPE)	7	1	7
1915	1177	MARX I1-TYPE	7	2	1
1491	1178	MARX I1-TYPE	7	1	7
1025	1179	MARX G2-TYPE	7	1	6
1015	1180	MARX G-TYPE	7	1	6
818	1189	GREENFEAST	7	1	5
1643	1200	MISOG-1:st,tl	7	2	1
2753	1214	TRIANON	7	4	1
1078	1220	POL 2:af	7	1	7
2440	1225	JOF	7	2	2
2138	1229	GREENFEAST	7	2	2
1442	1230	MURFET LINE 53:L	7	1	7
1163	1239	DSP/PMR	7	1	7
1528	1247	74 410-2	7	2	1
322	1274	PERFECTION-447	7	1	3
1771	1276	ARTIST	7	2	1
253	1277	ASTERIX	7	1	2
488	1278	BEAGLE	7	1	3
1689	1279	BRIDGER	7	2	1
1511	1280	CADRE	7	2	1
890	1281	CANICE	7	1	5
504	1282	CASCADE	7	1	4
2354	1283	CEP	7	2	2
576	1284	COLWORTH SWIFT	7	1	4
2044	1285	COLWORTH TERN	7	2	1
2315	1286	CONURE	7	2	2
1918	1287	CORFU	7	2	1
1967	1288	CORMORANT	7	2	1
2198	1289	DWARF DEFIANCE	7	2	2
2270	1291	ELF	7	2	2
2300	1292	ELSA	7	2	2
2125	1293	ESPRIT	7	2	2
2645	1294	FEK	7	3	0
379	1296	FERTIGOLT	7	1	3
1857	1297	FREE KICK	7	2	1
2136	1298	FREEZER-37	7	2	2
2069	1299	FRUMENTO	7	2	1
2507	1301	HISTON MAINCROP	7	2	2
1448	1302	KARINA	7	1	7
302	1303	KELPRO	7	1	2
2328	1304	KELVEDON CHAMPION	7	2	2
2399	1305	KELVEDON CLIMAX	7	2	2
1301	1306	LORINO	7	1	7
362	1308	MINOGOLT	7	1	3
2356	1309	MIRALITE	7	2	2
1169	1310	MOHAWK	7	1	7
2100	1311	MULTIDAN	7	2	1
2326	1312	NUM	7	2	2
2168	1313	NUWONDER	7	2	2
1993	1315	PEGASUS	7	2	1
2304	1316	PLUPERFECT	7	2	2
2686	1317	PRIMADAN	7	3	0
2127	1319	PRINSA	7	2	2
2000	1320	PRIMARK	7	2	1
2447	1321	RUVIK	7	2	2
1737	1322	RAYNES PARK	7	2	1
210	1323	RIDCOVERT	7	1	2
2381	1324	RIDONIA	7	2	2
2197	1325	RINCO	7	2	2
849	1326	SCEPTRE	7	1	5
2172	1327	SELWAY	7	2	2
1788	1328	STOP	7	2	1
2054	1329	SI TRIUMPH	7	2	1
2560	1330	SUPERB	7	2	2
2266	1331	TONKA	7	2	2
2148	1332	TRINETTO	7	2	2
336	1334	TRIO	7	1	3
125	1335	VULCAN	7	1	1
2041	1336	VIDA	7	2	1
529	1342	WBH 1455	7	1	4
1624	1347	MAJAK	7	2	1
1096	1349	APULVINIC -apu-1	7	1	7
1767	1360	NEW SEASON	7	2	1
1753	1361	NEW ERA	7	2	1
2167	1362	D.S.P	7	2	2
2233	1363	WSU-28	7	2	2
2156	1364	WSU-23	7	2	2
1634	1365	LITTLE MARVEL	7	2	1
1962	1372	MUMMY PEA	7	2	1
2066	1374	MARX K-LINE	7	2	1
645	1375	MURFET LINE 53	7	1	4
2288	1376	MURFET LINE 24(G'FEAST)	7	2	2
1685	1377	MARX LINE I2	7	2	1
2699	1378	MARX LINE I1	7	3	0
991	1379	MURFET LINE 58	7	1	6
2098	1380	MURFET LINE 63	7	2	1
1659	1381	MURFET LINE 64	7	2	1
1035	1385	RADIO PEA	7	1	6
1791	1389	WBH 1775-wel	7	2	1
1640	1393	WBH 2136	7	2	1
2046	1404	X78006-sbm/DSP	7	2	1
623	1408	X78125-sbm/ALASKA-4683	7	1	4
1708	1413	GRANT	7	2	1
1447	1414	AVON	7	1	7
1660	1417	ERECTOIDES-lk	7	2	1
1987	1516	P.SATIVUM-HINDUKUSCH	7	2	1
2368	1565	MID FREEZER	7	2	2
1555	1568	CM-014F	7	2	1
1567	1572	PAYETTE	7	3	1
2405	1729	POINTED PODDED DWARF	7	2	2
2018	1731	MULTIPOD POINTED PODDED	7	2	1
2102	1732	STUMPY 3 PODDED 6FT.	7	2	2
2367	1733	TRIPLE PODDED TALL POINTD	7	2	2
2021	1734	STUMPY POD TALL MULTIPOD	7	2	1
2635	1737	C481-392-4:sbm-wlo	7	3	0
1636	1750	I 114/80	7	2	1
1890	1754	ERYGEL	7	2	1
361	1814	LP235/01/201-af	7	1	3
1813	1823	NEW ERA	7	2	1
2534	1829	NEGRER	7	2	2
2126	1831	PESOL	7	2	2
633	1833	P.SATIVUM-SPAIN	7	1	4
1905	1855	MAGNUM BONUM	7	2	1
50	1862	P.SATIVUM	7	1	1
1211	1874	PETIOLULATUS -apu-3	7	1	7
2183	2008	DARK SKINNED PERFECTION	7	2	2
1858	2009	SCOUT	7	2	1
540	2012	ALASKA 4683	7	1	4
1766	2072	VIP	7	2	1
1916	2076	MUMMY PEA	7	2	1
2744	2077	P.SATIVUM-SUDAN	7	4	1
115	2081	P.SATIVUM	7	1	1
469	2093	P.SATIVUM	7	1	3
1927	2107	CENNIA	7	2	1
1894	2108	ACE	7	2	1
1272	2109	ALLSWEET	7	1	7
2604	2110	KEBBY	7	2	2
2353	2111	PACEMAKER	7	2	2
1785	2161	BURNT LEAF-bulf	7	2	1
2001	2167	ANGUSTIFOLIUS-ang	7	2	1
2327	2170	INFECUNDA -re	7	2	2
2549	2184	ANGUSTIFOLIUS-ang	7	2	2
2378	2187	ANGUSTIFOLIUS-ang	7	2	2
1755	2198	ZELENA DOLINA	7	2	1
411	2217	POWDERY MILDEW RESISTANT	7	1	3
1561	2219	GP 34	7	2	1
1854	2221	GP 36	7	2	1
1683	2271	B480-672-7:Wex,wex	7	2	1
1370	2291	HORSFORD	7	1	7
710	2302	B76-197 (STRATAGEM)	7	1	4
454	2310	PANGA	7	1	3
1026	2315	ME STOP MUTANT 12824	7	1	6
1803	2316	ME STOP CHLOR. MUTATION	7	2	1
1656	2317	ME STOP MUTANT 12823	7	2	1
2485	2330	WITHAM WONDER	7	2	2
2344	2335	LAMM 111	7	2	2
2517	2336	CERES-led	7	2	2
375	2368	PACEMAKER	7	1	3
1135	2369	ROCKET	7	1	7
2158	2370	LUD	7	2	2
2051	2371	LUD ROGUE	7	2	1
1995	2374	MINI	7	2	1
1557	2375	MINI 93	7	2	1
1591	2388	A686-220-(4)	7	2	1
1938	2392	86-2196	7	2	1
1817	2393	86-2231	7	2	1
1838	2394	86-2236	7	2	1
1824	2397	PUGET	7	2	1
1588	2398	GRANT	7	2	1
2271	2400	GOLDENBERG AFILA-af	7	2	2
2548	2401	FIT	7	2	2
2161	2402	HENRIETTE	7	2	2
2106	2403	CARAT	7	2	2
1022	2404	MENUET	7	1	6
129	2405	CLARETTE	7	1	1
1768	2407	IZUMRUNDYJ	7	2	1
1537	2409	MARKADO	7	2	1
1522	2410	CONWAY	7	2	1
1845	2411	MENLO	7	2	1
1298	2412	QUINCY	7	1	7
1000	2420	WINKOSSA	7	1	6
2583	2435	HURSTS GREENSHAFT	7	2	2
2568	2437	SLEAFORD TRIUMPH	7	2	2
1725	2483	WANDO	7	2	1
2193	2497	E135F (sym-13,NOD+,FIX-)	7	2	2
1880	2498	FEW NODULES sym-5	7	2	1
1897	2499	SPARKLE	7	2	1
2111	2500	BORNELLA	7	2	2
1957	2501	BORETTA	7	2	1
433	2502	REGINA	7	1	3
2036	2503	UNDINE	7	2	1
951	2504	SIMA	7	1	6
2108	2505	PSM 1.162-90	7	2	2
2363	2506	NZ 6320	7	2	2
2093	2507	PSM 7.155-88	7	2	1
1787	2508	PSM 7.158-89	7	2	1
2499	2509	JUVEL	7	2	2
1110	2578	P. SPECIOSUM	7	1	7
1406	2579	P. SPECIOSUM	7	1	7
2614	2595	P. SATIVUM	7	2	2
2013	2614	DIAMANTE	7	2	1
270	2615	ZAFFIRO	7	1	2
2254	2616	SPARKLE E107-brz	7	2	2
1633	2618	SPANISH SKYSCRAPPER	7	2	1
1732	2619	MULTIVIRAL RESISTANT	7	2	1
1694	2620	SUNDANCE II	7	2	1
1136	2626	5-11	7	1	7
2670	2627	RT-1	7	3	0
464	2628	RT-2	7	1	3
1712	2633	FEW NODULES-sym-17	7	2	1
1940	2634	LOW NODULATION sym-5	7	2	1
2225	2660	MULTI-MARKER STOCK 96	7	2	2
2116	2664	MULTI-MARKER STOCK 112	7	2	2
1095	2682	ACACIA	7	1	7
675	2684	WITHAM WONDER	7	1	4
2474	2687	TEILWACHSIG-wlo	7	2	2
2510	2690	AIR SPACE	7	2	2
944	2694	K.437	7	1	6
2558	2699	LATIOR	7	2	2
1954	2702	CHLOROTICA-chi-1	7	2	1
2335	2711	K.803	7	2	2
2612	2719	1 wr 33-5-3/65	7	2	2
1623	2722	ONWARD	7	2	1
1607	2723	ONWARD ROGUE	7	2	1
2153	2730	LINE C 75-27	7	2	2
945	2734	L.65	7	1	6
2570	2737	GREENFEAST	7	2	2
2599	2738	INTERM. CHLOROPHYLL	7	2	2
1872	2740	APULVINIC	7	2	1
189	2741	BFA/105	7	1	2
2526	2777	OLSTERN	7	2	2
1033	2782	L.64	7	1	6
2207	2787	BONNEVILLE	7	2	2
1653	3007	SPARKLE, R72-sym9	7	2	1
1782	3008	SPARKLE, E151-sym15	7	2	1
1842	3009	SPARKLE, R50-sym16	7	2	1
1569	3016	TRISTAR	7	2	1
1783	3027	SPARKLE, E69 sym7	7	2	1
1532	3028	SPARKLE, R25 sym8	7	2	1
1509	3029	SPARKLE, E54 sym18	7	2	1
1892	3047	SPARKLE, N24 sym-11	7	2	1
1699	3048	SPARKLE, NEU5 sym-19	7	2	1
1278	3072	OK4	7	1	7
314	3077	OK12	7	1	2
1419	3083	OK27	7	1	7
353	3084	DRC	7	1	3
1968	3085	SPARKLE dgl	7	2	1
1654	3087	CHALLIS	7	2	1
1988	3088	GRANADA	7	2	1
1322	3092	OK26	7	1	7
2005	3116	Prew's Special	7	2	1
2345	3154	P. SATIVUM	7	2	2
1741	3174	SPARKLE, N15	7	2	1
917	9	ACACIA DWARF	6	1	6
2601	31	WITHAM WONDER	6	2	2
2264	32	ACACIA-tl<pet	6	2	2
2406	37	LAMM 47	6	2	2
2370	38	LAMM 51	6	2	2
2651	43	SLENDER-le,la,cry/s	6	3	0
350	46	WBH 1221	6	1	3
438	53	WBH 1515	6	1	3
2634	59	TENUIFOLIUS-ten	6	3	0
2208	61	WBH 761	6	2	2
51	73	WBH 1238	6	1	1
548	74	ALTERNO-MARMORATA-mex	6	1	4
84	76	WBH 1471	6	1	1
2628	122	OLYMPIA 1	6	3	0
776	131	PROCUMBENS-pro	6	1	5
749	134	NAVICULA APERTUS-nap	6	1	5
1724	136	INFECUNDA -re	6	2	1
1724	136	INFECUNDA -re	6	2	1
113	142	B768-369-20	6	1	1
2260	297	THOMAS LAXTON	6	2	2
1243	318	AMERICAN WONDER	6	1	7
2619	335	SUTTONS EARLY GIANT ROGUE	6	2	2
2242	351	SCOUT	6	2	2
1839	366	MARVILLA DA AMERICA	6	2	1
2515	376	LINCOLN	6	2	2
2617	388	URGENTA	6	2	2
2037	393	SHARPES 777	6	2	1
1693	399	CENNIA	6	2	1
142	405	WITHAM WONDER DWARF	6	1	1
2097	419	CANNERS PERFECTION	6	2	1
1183	420	NEW LINE PERFECTION	6	1	7
2540	421	WITHAM WONDER DWARF	6	2	2
2187	426	SIEGERIN	6	2	2
1834	434	COMMANDO	6	2	1
428	440	ORFAC	6	1	3
1678	445	NEW ERA	6	2	1
1669	446	WISCONSIN-183	6	2	1
1844	448	PROGRESS NO 9	6	2	1
2154	449	THOMAS LAXTON	6	2	2
1777	451	A-100	6	2	1
1219	453	COMIRE	6	1	7
526	459	KESTREL	6	1	4
195	472	CORONA IMPERIALE	6	1	2
1945	474	NEPTUNE	6	2	1
2679	476	H 311-2-1	6	3	0
434	483	DORLA	6	1	3
2553	484	K51-532	6	2	2
1744	489	ALPINE	6	2	1
1462	491	TRITON	6	1	7
1823	501	TEZIERIDEE	6	2	1
2397	505	FREEZ-ELITE	6	2	2
1539	510	MULTIFREEZER-102	6	2	1
2320	514	SLEAFORD SUNRISE-78-65	6	2	2
1754	518	B52-1	6	2	1
1559	519	PERFECTION-317	6	2	1
2402	523	MIDSEASON FREEZER	6	2	2
2143	525	DARK GREEN PERFECTION	6	2	2
2379	528	ALLSWEET STRAIN-11	6	2	2
1812	529	EARLY PERFECTION-11	6	2	1
1227	532	SMALL LATE CANNER	6	1	7
2191	533	PERFECTED FREEZER-60	6	2	2
2162	535	FRASER A	6	2	2
1756	536	OLYMPIC A	6	2	1
1510	538	ST102-69	6	2	1
1069	543	PERFECTION	6	1	7
2573	545	GLORIOSA	6	3	2
923	546	GOTTINGA	6	1	6
1579	548	CADET	6	2	1
425	550	NZ 198	6	1	3
1869	551	NUWEL	6	2	1
2068	552	RIVALIN NZ51	6	2	1
2358	553	EXCELLENZ	6	2	2
2047	554	SIEGERIN	6	2	1
1198	563	ARKEL	6	1	7
2584	564	SENATEUR	6	3	2
2514	567	CENTURION	6	2	2
1867	569	CITATION (WV-100F)	6	2	1
2224	570	ESQUIRO (WV-157F)	6	2	2
2003	572	WV-183F	6	2	1
1797	578	PERFECTION-3040	6	2	1
2297	580	SUN VALLEY	6	2	2
1661	581	FRIDOL	6	2	1
1414	582	VITALETTE	6	1	7
1864	583	MINARETTE	6	2	1
2513	584	RECETTE (C-4)	6	2	2
895	585	WV-1080	6	1	5
300	586	WV-74F	6	1	2
2042	587	WV-69F	6	2	1
2538	588	IHAR ?	6	2	2
2220	589	LINCOLN	6	2	2
1067	592	CUD KELWEDON	6	1	7
847	594	NIKE	6	1	5
1374	595	NIKE-2	6	1	7
1224	604	DAINTY	6	1	7
483	610	NEW LINE PERFECTION	6	1	3
2089	613	PERFECTED FREEZER	6	2	1
1971	620	FROSTY-66-1W	6	2	1
236	621	D.S.P.-51-1W	6	1	2
71	622	D.S.P.-35-3W	6	1	1
1922	623	EARLY ONWARD-88-12W	6	2	1
2340	625	FREEZ-ELITE-55-60T	6	2	2
2598	628	W M R LINCOLN-45-1W	6	2	2
2600	629	PROGRESS-9-67-14W	6	2	2
2132	630	FOLI	6	2	2
597	640	WISCONSIN MERIT	6	1	4
2398	649	ADMIRAL BEATTY	6	2	2
2258	663	ZSEGALOV	6	2	2
2192	665	LANCASHIRE LAD	6	2	2
1899	670	MONARCH	6	2	1
1326	677	VELGA	6	1	7
2072	684	OVOSNOJ LUSALINJ TOMASLA	6	2	1
1681	719	HERMA	6	2	1
1929	721	EXCELSIOR	6	2	1
1827	738	ASMER 008/65	6	2	1
1536	739	ASMER 009/65	6	2	1
1730	740	ASMER 010/65	6	2	1
1673	745	ASMER 017/65	6	2	1
226	763	ESMERALDA	6	1	2
1790	770	CANNER-263	6	2	1
305	784	SLEAFORD ORBITER	6	1	2
600	786	GREGORYS SURPRISE	6	1	4
1036	798	WBH 5469	6	1	6
2459	802	WINGES-37-red1-1	6	2	2
2855	804	P.TIBETANICUM	6	4	4
110	810	WINTER HARDY	6	1	1
2498	818	WBH 1355	6	2	2
2296	858	ESQUIRE	6	2	2
2347	870	GRADUS ROGUE	6	2	2
2846	871	ACHIEVEMENT ROGUE	6	4	4
1966	875	PEA CONSERVA ROGUE	6	2	1
1921	878	ONWARD ROGUE	6	2	1
2432	889	DAISY ROGUE	6	2	2
497	911	CHLOROTICA-chi	6	1	4
2621	940	91-1	6	2	2
1909	942	HORAL	6	2	1
2572	944	FURORE	6	2	2
1427	987	JUBILEJNYJ-62	6	1	7
2456	990	MIRAQUEEN	6	2	2
2082	1015	FROGEL	6	2	1
1202	1018	TEZIERIDEE	6	1	7
2449	1025	PUKE	6	2	2
1876	1049	WIS-7103	6	2	1
443	1127	PI 164522	6	1	3
2375	1128	P.SATIVUM-INDIA	6	2	2
2462	1138	WEBB'S STOURBRIDGE MARROW	6	2	2
2159	1155	LAXTONIAN	6	2	2
2280	1158	NANKING	6	2	2
1199	1159	NOTTS EXCELSIOR	6	1	7
2605	1164	DARANTIA KAIP	6	2	2
935	1166	LOCK(VAN WAVEREN)	6	1	6
731	1168	PW 71-3815	6	1	5
962	1169	HORAL	6	1	6
275	1193	APULIA WRINKLED SEED	6	1	2
1789	1194	MISOG-1:CONVENTIONAL	6	2	1
1951	1195	MISOG-1:af	6	2	1
2070	1196	MISOG-1:st	6	2	1
1540	1197	MISOG-1:tl	6	2	1
1548	1198	MISOG-1:af,st	6	2	1
1610	1199	MISOG-1:af,tl	6	2	1
1639	1201	MISOG-1:af,st,tl	6	2	1
1527	1202	MISOG-2:CONVENTIONAL	6	2	1
1503	1203	MISOG-2:af	6	2	1
1560	1204	MISOG-2:st	6	2	1
1501	1205	MISOG-2:tl	6	2	1
1531	1206	MISOG-2:af,st	6	2	1
1514	1207	MISOG-2:af,tl	6	2	1
1516	1208	MISOG-2:tl,st	6	2	1
1596	1209	MISOG-2:af,st,tl	6	2	1
1701	1210	ERYGEL	6	2	1
2500	1216	ENGRESS	6	2	2
780	1227	VILMORINS ACACIA	6	1	5
1007	1231	MURFET LINE 58:ED	6	1	6
1354	1232	MASSEY	6	1	7
182	1234	MURFET LINE 63:LHR	6	1	1
1458	1235	MURFET LINE 64:ED	6	1	7
811	1236	MURFET LINE 65E:ED	6	1	5
1740	1237	SPRITE/PMR	6	2	1
1743	1238	SPRITE	6	2	1
1679	1240	DARK SKINNED PERFECTION	6	2	1
1575	1241	NEW ERA/PMR	6	2	1
1565	1242	NEW ERA	6	2	1
1068	1243	NEW LINE E.PERF./PMR	6	1	7
1039	1244	NEW LINE EARLY PERFECTION	6	1	7
2633	1252	GUISANTE SENADOR	6	3	0
2364	1333	TRINTELLA	6	2	2
1885	1337	NO-52	6	2	1
1868	1358	MUMMY PEA	6	2	1
2235	1390	MIRAGREEN	6	2	2
1706	1405	X78122-sbm/SCOUT	6	2	1
2129	1412	MARLIN	6	2	2
573	1415	CONWAY	6	1	4
1853	1423	VR74-410-2	6	2	1
2386	1517	P.SATIVUM-RUSSIA	6	2	2
1698	1562	B277-457-1	6	2	1
2011	1566	ALMOTA	6	2	1
1627	1567	EDISON	6	2	1
2523	1569	SWINGER	6	2	2
1587	1570	SPIRIT	6	2	1
1904	1571	GREEN SUGAR	6	2	1
186	1599	P.SATIVUM-ETHIOPIA	6	1	1
261	1690	P.SATIVUM-ETHIOPIA	6	1	2
2448	1720	TELEPHONE GOLD. STRAW.	6	2	2
2074	1721	ALDERMAN GOLD.STRAW.	6	2	1
2426	1730	POINTED PODDED DWARF	6	2	2
2086	1748	ANDES	6	2	1
683	1749	OFI	6	1	4
1599	1751	I 116/80	6	2	1
304	1752	H 639-4-1	6	1	2
1473	1753	H 646-1-6	6	1	7
1586	1762	PALLA-af	6	2	1
2309	1765	BIKINI-af	6	2	2
1958	1766	BARTON-af,st	6	2	1
2434	1767	EATON-af	6	2	2
1542	1769	MELTON-af	6	2	1
1775	1770	UPTON-af	6	2	1
750	1771	WENSUM-af	6	1	5
2120	1772	FILIGREEN-af	6	2	2
2014	1773	WAV 27135-af	6	2	1
2393	1779	NOVELLA-af	6	2	2
2357	1780	TWIGGY-af	6	2	2
1566	1781	QUINCY-st	6	2	1
1808	1783	OREGON-605	6	2	1
1541	1784	XP-F138-af	6	2	1
1665	2016	B777-188:af,sil	6	2	1
524	2083	P.SATIVUM	6	1	4
1184	2176	ALTERNO-MARMORATA-mex	6	1	7
24	2262	KREUZUNGS NACHR	6	1	1
1311	2362	P.SATIVUM-ETHIOPIA	6	1	7
2163	2367	SHOW PERFECTION	6	2	2
1666	2430	KELVEDON WONDER	6	2	1
1727	2431	EARLY ONWARD	6	2	1
2482	2433	SHASTA	6	2	2
1926	2434	PUGET	6	2	1
992	2451	P.SATIVUM-IRELAND	6	1	6
1770	2462	KNIGHTS MARROW	6	2	1
2079	2463	OSU 547-29	6	2	1
1647	2464	OSU 559-29	6	2	1
520	2465	OSU 564-3	6	1	4
1873	2466	OSU 584-16	6	2	1
1726	2467	OSU 589-12	6	2	1
1242	2468	OSU 615-15	6	1	7
1040	2490	BONNEVILLE	6	1	7
2431	2596	P. SATIVUM	6	2	2
2026	2597	P. SATIVUM	6	2	1
448	2708	K.1195	6	1	3
582	2717	K.1254	6	1	4
1086	2728	K.1182	6	1	7
2518	695	PURP.PODDED GREEN BACK	5	2	2
1347	976	P.SATIVUM-HOLLAND	5	1	7
729	2050	OJO NEGRO	5	1	5
2609	2439	FORTUNE	5	2	2
1751	15	WBH 1458	4	2	1
1884	56	WBH 1080	4	2	1
1713	140	B668-1057	4	2	1
2664	149	PELLEWS MERTON-1	4	3	0
1856	152	NILSSONS-N3	4	2	1
1228	167	P.SATIVUM-ETHIOPIA	4	1	7
708	169	P.SATIVUM-ETHIOPIA	4	1	4
1479	174	P.SATIVUM-ETHIOPIA	4	1	7
2205	179	P.SATIVUM-ETHIOPIA	4	2	2
319	240	P.SATIVUM-ETHIOPIA	4	1	3
453	279	P.SATIVUM-ETHIOPIA	4	1	3
487	301	TELEGRAPH	4	1	3
2202	305	FELTHAM FIRST	4	2	2
2316	307	PILOT	4	2	2
2490	333	KELVEDON TRIUMPH	4	2	2
2240	349	KELVEDON TRIUMPH	4	2	2
660	372	POIS GRIS D'HIVER	4	1	4
2593	409	BIG BEN	4	2	2
2593	409	BIG BEN	4	2	2
2577	416	SURPRISE [HURST]	4	2	2
732	422	CANNER 99GS	4	1	5
536	429	SUPERFECTION	4	1	4
2152	457	KONFRIX	4	2	2
2179	460	TARGET	4	2	2
621	465	FRENCH SUGAR	4	1	4
682	469	TLETA	4	1	4
2480	473	MARKET GEM	4	2	2
2486	516	MARO	4	2	2
2486	516	MARO	4	2	2
2088	559	VOLONTAIRE	4	2	1
2206	561	DA 1647	4	2	2
817	562	KALIFE	4	1	5
290	566	OBERON	4	1	2
691	602	ALASKA-423	4	1	4
2516	614	ICER-95	4	2	2
2384	641	KRONENERBSE	4	2	2
2251	650	PILOT	4	2	2
55	657	MANSHOLTS IVORA	4	1	1
968	658	MANSHOLTS DOLFIJN	4	1	6
1412	690	GULIVER	4	1	7
2544	696	DWARF PURPLE PODDED	4	2	2
1646	698	IC 700	4	2	1
31	717	MANSHOLTS IVORA	4	1	1
248	718	OMEGA-WAXLESS	4	1	2
2403	723	PRIMEX	4	2	2
289	724	HEEMANNS	4	1	2
743	725	NEOPLASTIC POD-Np	4	1	5
328	755	KING TUT	4	1	3
2586	773	RANGER	4	2	2
416	782	MARTUS	4	1	3
1246	800	P. ELATIUS	4	1	7
103	809	WINTER HARDY	4	1	1
49	811	AUREOOL ( DUN PEA)	4	1	1
1455	813	YELLOW POLLEN-yp	4	1	7
2483	822	DESYNAPTIC-ds	4	2	2
2576	824	GOTTSCHALK-68C	4	2	2
2024	828	MAXIMO-REDUCTUS-mare	4	2	1
2007	836	MAXIMO-REDUCTUS-mare	4	3	1
1953	837	MAXIMO-REDUCTUS-mare	4	3	1
1013	838	OBOVATUS-obo	4	1	6
2606	840	LAMM 19	4	2	2
2615	841	LAMM 19	4	2	2
2429	844	NILSSONS ANGUSTIFOLIA	4	2	2
1980	874	THOMAS LAXTON ROGUE	4	2	1
2283	883	KELVEDON TRIUMPH ROGUE	4	2	2
2423	884	FELTHAM FIRST ROGUE	4	2	2
1226	886	GREENGOLT ROGUE	4	1	7
1804	888	LAXTON SUPERB ROGUE	4	2	1
764	908	CHLOROTICA-chi	4	1	5
781	909	TERMINALIS XANTHA-xat	4	1	5
838	912	CHLOROTICA-chi	4	1	5
1663	925	FELTHAM FIRST ROGUE	4	2	1
2257	926	MARKET GEM ROGUE	4	2	2
955	927	PILOT ROGUE	4	1	6
2481	928	KELVEDON TRIUMPH ROGUE	4	2	2
2472	931	TELEGRAPH ROGUE	4	2	2
298	952	KOROZA	4	1	2
1062	953	731497-731499	4	1	7
1360	961	P.SATIVUM-TURKEY	4	1	7
2282	962	P.SATIVUM-TURKEY	4	2	2
1392	963	P.SATIVUM-TURKEY	4	1	7
22	970	P.SATIVUM-HOLLAND	4	1	1
680	972	UMBELLATA PURP.FLD.ACACIA	4	1	4
107	973	P.SATIVUM-USA	4	1	1
2123	974	PURPLE PODS	4	2	2
1484	977	EROICA	4	1	7
1030	978	TKOROSPELYJ-16	4	1	6
605	1014	MARO ROGUE	4	1	4
2575	1027	RAMTO	4	2	2
1166	1038	P.SATIVUM-TURKEY	4	1	7
1948	1041	THE LINCOLN	4	2	1
2512	1042	KING TUT	4	2	2
2529	1152	GIANT STRIDE	4	2	2
2505	1153	P.SATIVUM-USA	4	2	2
2547	1163	PRESIDENT WILSON	4	2	2
2446	1165	SUTTONS SHOW PERFECTION	4	2	2
1055	1173	ERVILHE CASUSA	4	1	7
2184	1219	HJA 51277-af	4	2	2
2330	1224	POL 13:big seed	4	2	2
1232	1228	WELLENSIEK'S DOMINANT	4	1	7
2135	1257	CAPUCINORUM KAPUZINER	4	2	2
321	1318	PRIMAGOLT	4	1	3
2261	1338	P.SATIVUM-KASHMIR	4	2	2
1598	1339	ERVILE COLOSSAL DELICE	4	2	1
1574	1352	P.SATIVUM-TURKEY	4	2	1
1286	1368	P.SATIVUM-TURKEY	4	1	7
2602	1373	ACACIA MARO	4	2	2
70	1386	EXTRA RAPID ROGUE	4	1	1
399	1397	B18-535:ARG	4	1	3
2247	1552	P.SATIVUM-ETHIOPIA	4	2	2
1004	1587	P.SATIVUM-ETHIOPIA	4	1	6
29	1590	P.SATIVUM-ETHIOPIA	4	1	1
2237	1591	P.SATIVUM-ETHIOPIA	4	2	2
1130	1706	CLAMART x P.ELATIUS	4	1	7
163	1710	MUMMY BICOLOUR	4	1	1
1009	1711	FRENCH SUGARxMUMMY BICOL.	4	1	6
2346	1714	DAISY x PURPLE POD	4	2	2
1959	1715	SABRE	4	2	1
2231	1722	AMSTERDAM GRY.ERLY.CAPUCIN	4	2	2
2632	1738	C481-393-1:sbm-wlo	4	3	0
109	1741	FIELD PEA	4	1	1
527	1824	COCHLEARIS-coch	4	1	4
2603	1826	PESOL	4	2	2
1299	1827	P.SATIVUM-SPAIN	4	1	7
1144	1836	ARVEJO	4	1	7
885	1841	CNPH 642-83 CV	4	1	5
515	1842	CNPH 16-81 CV	4	1	4
52	1858	WELLENSIEK'S-aw	4	1	1
508	1860	CERISE-ce,CR	4	1	4
1997	1886	P.SATIVUM-ETHIOPIA	4	2	1
1097	1960	P.SATIVUM-ETHIOPIA	4	1	7
2063	2040	WILLIAM RICHARDSON	4	2	1
912	2047	CATRICO-SS	4	1	6
692	2048	CATRICO-SSCO	4	1	4
667	2054	VERDE LEBU	4	1	4
90	2142	P. AXIPHIUM	4	1	1
905	2143	P. AXIPHIUM	4	1	6
1274	2144	P. AXIPHIUM	4	1	7
342	2145	P. AXIPHIUM	4	1	3
696	2166	PETALOSUS-pe	4	1	4
690	2254	MALEN'KII	4	1	4
292	2292	WELLENSIEK'S MEDIUM DWARF	4	1	2
1545	2304	NAIN DE GRACE(TEZ)	4	2	1
630	2308	WELLENSIEK'S EARLY DWARF	4	1	4
1996	2318	WELLENSIEK'S EARLY MUTANT	4	2	1
853	2329	PROGRETA	4	1	5
1778	2334	KLEINS	4	2	1
2057	2366	NAIN MANGETOUT BEURRE	4	2	1
2200	2399	EARLY BIRD	4	2	2
116	2436	VINCO	4	1	1
344	2452	ZELKA	4	1	3
2613	2479	KNIGHTS DWARF WHITE	4	2	2
40	2481	GRUNO	4	1	1
225	2570	P. AXIPHIUM	4	1	2
2222	2623	PRINCESS	4	2	2
971	2696	P. SATIVUM-cry<s	4	1	6
1031	2725	MEDIUM TALL	4	1	6
1800	2761	ELONGATA	4	2	1
958	2780	MICROCYPTODWARF	4	1	6
2504	2986	NARROW LEAF BASE-nlb	4	2	2
571	3109	Purple Podded	4	1	4
2470	3110	Forty First	4	2	2
67	3118	Bean Pea	4	1	1
555	3119	Eat All	4	1	4
1351	3186	BLACK PEA	4	1	7
950	36	EMERALD GEM	3	1	6
426	63	NORRLANDS SUGAR PEA	3	1	3
2232	175	P.SATIVUM-ETHIOPIA	3	2	2
2922	186	WIRAIG	3	4	5
742	206	P.SATIVUM IRCUTIANUM GOV.	3	1	5
2457	210	LUCKNOW BONIYA	3	2	2
2511	211	LUCKNOW BONIYA	3	2	2
2722	226	P. ABYSSINICUM	3	4	1
371	287	P.SATIVUM-ETHIOPIA	3	1	3
973	291	P.SATIVUM-ETHIOPIA	3	1	6
2306	306	MARKET GEM	3	2	2
2203	337	METEOR	3	2	2
2494	338	SUGAR PEA(FOGWILLS)	3	2	2
2551	340	CARTERS DWARF SUGAR	3	2	2
2199	341	CHEMIN LONGUE	3	2	2
1496	344	SERPETTE	3	1	7
2055	353	CHEMIN LONG HATIF	3	2	1
2322	355	CHEMIN LONG	3	2	2
1457	364	DE OBIDOS	3	1	7
2662	436	ALASKA-144	3	3	0
1735	454	PREPERFECTION	3	2	1
334	462	HYOGO SUGAR	3	1	3
1934	464	BLACK EYE	3	2	1
510	482	FACETA	3	1	4
1577	494	815	3	2	1
2654	531	ALASKA-14A	3	3	0
2467	575	COBRETTE	3	2	2
1051	591	MAJOWY	3	1	7
598	593	EXPRESS ALASKA	3	1	4
1649	637	KOLBFULLER ZWR9	3	2	1
1835	638	KOLBFULLER ZWR9	3	2	1
1917	645	AVIATOR	3	2	1
211	651	MAIPERLE	3	1	2
2139	654	P. SATIVUM -UNKNOWN	3	2	2
2175	659	MANGETOUT DE 40-JOURS	3	2	2
2110	660	ONSA	3	2	2
2566	664	ALASKA DWARF	3	2	2
937	667	BULAVA	3	1	6
643	669	EXPRESS	3	1	4
1076	672	MAIKONIG	3	1	7
697	673	MAIKONIGIN	3	1	4
876	674	ECLIPSE	3	1	5
1380	675	ZWAANS ARANTI	3	1	7
2076	678	CLIPPER	3	2	1
2164	680	MIGNON	3	2	2
2080	681	VOLANTAISE CLAUSE	3	2	1
886	682	EMIR TAZIER	3	1	5
2410	683	RIESEN MAI	3	2	2
154	687	KENTISH INVICTA	3	1	1
655	688	SPERBA	3	1	4
2524	689	WELCOME	3	2	2
851	693	BROCHETTE PURPLE FLOWERED	3	1	5
636	730	SHTAMBOVYI 219	3	1	4
76	732	SHTAMBOVYI 180	3	1	1
2073	735	GREITUKIA	3	2	1
2929	754	GR.SEEDED PROFUSION	3	4	5
637	759	HYBRIS	3	1	4
685	761	CHIPEAU	3	1	4
1305	772	CAMBRIDGE MULTIFOLD	3	1	7
678	775	P.SATIVUM	3	1	4
1691	781	LAXTON SUPERB	3	2	1
1417	808	WINTER HARDY	3	1	7
2396	817	WISCONSIN-711	3	2	2
2582	826	DICHOTOMIC STEM-bif	3	2	2
2190	854	NARROW LEAVES dim-1	3	2	2
2597	855	CHLOROPHYLL MUTANT	3	2	2
1379	859	MIDINETTE	3	1	7
2415	879	PILOT ROGUE	3	2	2
220	887	BLACK EYED SUSAN ROGUE	3	1	2
1765	892	KINNAURI LOCAL ROGUE	3	2	1
1883	893	KINNAURI LOCAL ROGUE	3	2	1
964	899	PURA	3	1	6
244	900	FLORIDA	3	1	2
2616	918	CHLOROTICA-chi	3	2	2
2894	938	EMISHA	3	4	5
2546	941	SPIKET	3	2	2
594	947	P.SATIVUM-ENGLAND	3	1	4
824	969	P.SATIVUM-GERMANY	3	1	5
1718	975	P.SATIVUM-COSTA RICA	3	2	1
1477	980	CISMINSKIJ-210	3	1	7
1846	1079	P.SATIVUM-TURKEY	3	2	1
1172	1083	P.SATIVUM-TURKEY	3	1	7
566	1175	MARX I3(ALASKA)	3	1	4
1826	1184	PRIEKULSKIJ-341-def	3	2	1
2124	1187	ELEGANTE	3	2	2
1216	1191	MINNESOTA-108	3	1	7
1091	1221	POL 3:af	3	1	7
493	1251	LAMPRECHT 375	3	1	3
791	1275	ALLROUND	3	1	5
583	1341	WBH 1120	3	1	4
882	1353	WBH 1094	3	1	5
882	1353	WBH 1094	3	1	5
2276	1354	WBH 1309	3	2	2
2241	1359	CHAMPION OF ENGLAND	3	2	2
1275	1369	P.SATIVUM-INDIA	3	1	7
572	1383	MARX LINE I3	3	1	4
2924	1394	NADDBO	3	4	5
1580	1416	ERECTOIDES-lk	3	2	1
558	1421	74-SN3	3	1	4
2674	1495	P.SATIVUM-HINDUKUSCH	3	3	0
1260	1592	P.SATIVUM-ETHIOPIA	3	1	7
8	1602	P.SATIVUM-ETHIOPIA	3	1	1
498	1603	P.SATIVUM-ETHIOPIA	3	1	4
580	1605	P.SATIVUM-ETHIOPIA	3	1	4
704	1610	P.SATIVUM-ETHIOPIA	3	1	4
28	1612	P.SATIVUM-ETHIOPIA	3	1	1
32	1622	P.SATIVUM-ETHIOPIA	3	1	1
2350	1646	P.SATIVUM-ETHIOPIA	3	2	2
44	1650	P.SATIVUM-ETHIOPIA	3	1	1
2373	1651	P.SATIVUM-ETHIOPIA	3	2	2
181	1661	P.SATIVUM-ETHIOPIA	3	1	1
382	1667	P.SATIVUM-ETHIOPIA	3	1	3
98	1668	P.SATIVUM-ETHIOPIA	3	1	1
775	1677	P.SATIVUM-ETHIOPIA	3	1	5
1174	1678	P.SATIVUM-ETHIOPIA	3	1	7
2890	1683	P.SATIVUM-ETHIOPIA	3	4	5
741	1718	BROCHETTE ROUND	3	1	5
1862	1777	ST.NICOLAS	3	2	1
790	1940	P.SATIVUM-ETHIOPIA	3	1	5
581	1950	P.SATIVUM-ETHIOPIA	3	1	4
2756	1951	P.SATIVUM-CHINA	3	4	1
59	1986	P.SATIVUM-ETHIOPIA	3	1	1
701	2010	TRACER	3	1	4
721	2011	GARFIELD	3	1	4
1875	2013	IMPROVED CAMPBELL SCOTCH	3	2	1
1377	2015	ALASKA	3	1	7
1423	2030	HJA 52076-af	3	1	7
1019	2036	PIKA	3	1	6
679	2039	PANU	3	1	4
1487	2044	P. BOTANICA	3	1	7
390	2046	CATRICO-J	3	1	3
1355	2147	P.SATIVUM WATERLOOENSIS	3	1	7
30	2180	UNIFOLIATA-uni	3	1	1
2289	2214	ALASKA 81	3	2	2
2056	2220	GP 35	3	2	1
588	2226	ULADOVSKIJ 6	3	1	4
2140	2228	IREGI P3	3	2	2
2585	2229	IREGI P3	3	2	2
2581	2230	IREGI P1	3	2	2
2471	2249	IZUMRUD(=EMERALD)	3	2	2
2107	2273	ORLEX	3	2	2
785	2347	BAI WAN DOU 049	3	1	5
1449	2387	P.SATIVUM-ETHIOPIA	3	1	7
1388	2586	P. SATIVUM	3	1	7
441	2587	P. SATIVUM	3	1	3
265	2588	P. SATIVUM	3	1	2
2625	2590	P. SATIVUM	3	3	0
1190	2591	P. SATIVUM	3	1	7
798	2592	P. SATIVUM	3	1	5
1422	2593	P. SATIVUM	3	1	7
445	2598	P. SATIVUM	3	1	3
184	2707	K. 1150	3	1	1
941	2751	LONG INTERNODE	3	1	6
2888	3003	P.SATIVUM-INDIA	3	4	5
1152	3005	PENNANT	3	1	7
496	1	FRENCH SUGAR(MANGE TOUT)	2	1	4
2757	2	P. ABYSSINICUM	2	4	1
93	5	MUMMY PEA	2	1	1
982	6	DE WINTON (TALL)	2	1	6
159	7	DE HAAN 201.1(DWARF)	2	1	1
1368	8	DE HAAN 204.1(DWARF)	2	1	7
223	16	EXTRA RAPID	2	1	2
61	20	WBH 1089	2	1	1
37	21	BLEEKBLOIER	2	1	1
1264	28	FIELD PEA-INDIA	2	1	7
672	29	FRUHE NIEDRIGE	2	1	4
1849	30	GRAVE NIEDRIGE	2	2	1
1738	39	LAMM 101	2	2	1
166	42	MUMMY PEA	2	1	1
2933	45	P.TRANSCAUCASICUM	2	4	5
1879	48	WBH 1303	2	2	1
506	49	P.SATIVUM-AFGHANISTAN	2	1	4
659	50	HAMMARLUNDS K	2	1	4
2537	58	WBH 1073	2	2	2
2173	60	WBH 577	2	2	2
376	67	GRAUE POSTHORNCHEN	2	1	3
1104	68	GRAUE POSTHORNCHEN	2	1	7
2864	79	P.SATIVUM-AFGHANISTAN	2	4	4
1529	86	P.SATIVUM-AFGHANISTAN	2	2	1
2211	90	P.SATIVUM-AFGHANISTAN	2	2	2
2799	92	P.SATIVUM-AFGHANISTAN	2	4	3
2807	93	P.SATIVUM-AFGHANISTAN	2	4	3
2819	94	P.SATIVUM-AFGHANISTAN	2	4	3
2812	95	P.SATIVUM-AFGHANISTAN	2	4	3
2802	96	P.SATIVUM-AFGHANISTAN	2	4	3
2800	97	P.SATIVUM-AFGHANISTAN	2	4	3
2816	98	P.SATIVUM-AFGHANISTAN	2	4	3
2820	99	P.SATIVUM-AFGHANISTAN	2	4	3
2814	100	P.SATIVUM-AFGHANISTAN	2	4	3
2809	101	P.SATIVUM-AFGHANISTAN	2	4	3
2813	102	P.SATIVUM-AFGHANISTAN	2	4	3
2942	103	P.SATIVUM-AFGHANISTAN	2	4	5
2806	104	P.SATIVUM-AFGHANISTAN	2	4	3
2795	107	P.SATIVUM-AFGHANISTAN	2	4	3
2824	109	P.SATIVUM-AFGHANISTAN	2	4	3
357	115	L 180/60	2	1	3
2084	116	PARVUS	2	2	1
2461	121	PURPURVIOLETTSCHOTIGE	2	2	2
45	124	PINKISH WHITE-am1	2	1	1
612	127	WBH 592	2	1	4
1048	129	LACINIATA-lac	2	1	7
2746	130	P. ABYSSINICUM	2	4	1
2746	130	P. ABYSSINICUM	2	4	1
1185	132	WBH 1072	2	1	7
235	135	WBH 1352	2	1	2
934	146	HAMMARLUNDS K LINE	2	1	6
552	148	NILSSONS N-2	2	1	4
681	150	WINGES	2	1	4
231	151	NILSSONS-N1	2	1	2
3	154	CONTROL DUN PEA AUREOOL	2	1	1
43	155	MUTANT-6-5	2	1	1
948	156	P.SATIVUM-SUDAN	2	1	6
2881	157	P.SATIVUM-SUDAN	2	4	5
1109	158	P.SATIVUM-ETHIOPIA	2	1	7
222	159	P.SATIVUM-ETHIOPIA	2	1	2
931	160	P.SATIVUM-ETHIOPIA	2	1	6
624	161	P.SATIVUM-ETHIOPIA	2	1	4
1472	162	P.SATIVUM-ETHIOPIA	2	1	7
1994	163	P.SATIVUM-ETHIOPIA	2	2	1
2622	165	P.SATIVUM-ETHIOPIA	2	3	0
1410	166	P.SATIVUM-ETHIOPIA	2	1	7
2308	168	P.SATIVUM-ETHIOPIA	2	2	2
2274	170	P.SATIVUM-ETHIOPIA	2	2	2
1082	171	P.SATIVUM-ETHIOPIA	2	1	7
2646	172	P.SATIVUM-ETHIOPIA	2	3	0
299	176	P.SATIVUM-ETHIOPIA	2	1	2
317	177	P.SATIVUM-ETHIOPIA	2	1	3
33	178	P.SATIVUM-ETHIOPIA	2	1	1
139	180	P.SATIVUM-ETHIOPIA	2	1	1
2895	182	P.SATIVUM-KHATMANDU	2	4	5
1263	184	KHADRAA	2	1	7
784	185	WIRAIG	2	1	5
1310	188	WIRAIG	2	1	7
2926	189	WIRAIG	2	4	5
408	190	WIRAIG	2	1	3
511	191	WIRAIG	2	1	4
73	192	WIRAIG	2	1	1
2916	193	WIRAIG	2	4	5
2934	196	P.SATIVUM-GEORGIA	2	4	5
709	197	P.SATIVUM-GEORGIA	2	1	4
516	200	P.THEBAICUM	2	1	4
1248	203	P.SATIVUM ASIATICUM GOV.	2	1	7
1132	204	P.SATIVUM CINEREUM GOV.	2	1	7
2672	205	P.SATIVUM IRCUTIANUM GOV.	2	3	0
2900	209	P.SATIVUM ARVENSE	2	4	5
2900	209	P.SATIVUM ARVENSE	2	4	5
2719	212	P.SATIVUM ARVENSE	2	3	0
1371	219	FIELD PEA	2	1	7
1965	220	FIELD PEA	2	2	1
2743	225	P. ABYSSINICUM	2	4	1
2749	227	P. ABYSSINICUM	2	4	1
396	230	EMISERESERE	2	1	3
993	233	MUKYIRA	2	1	6
2155	235	P.SATIVUM-ETHIOPIA	2	2	2
911	236	P.SATIVUM-ETHIOPIA	2	1	6
607	237	P.SATIVUM-ETHIOPIA	2	1	4
100	238	P.SATIVUM-ETHIOPIA	2	1	1
1397	239	P.SATIVUM-ETHIOPIA	2	1	7
628	244	P.SATIVUM-RUSSIA	2	1	4
2709	250	P. JOMARDII	2	3	0
132	253	P.SATIVUM-ETHIOPIA	2	1	1
2734	255	P. ELATIUS	2	4	1
2413	257	H 57	2	2	2
1213	263	P.SATIVUM-BALKANS	2	1	7
2712	266	P.SATIVUM-GREECE	2	3	0
197	271	P.SATIVUM-ETHIOPIA	2	1	2
1117	273	P.SATIVUM-ETHIOPIA	2	1	7
370	274	P.SATIVUM-ETHIOPIA	2	1	3
1703	276	P.SATIVUM-ETHIOPIA	2	2	1
998	280	P.SATIVUM-ALBANIA	2	1	6
2701	281	P.SATIVUM-ETHIOPIA	2	3	0
1073	282	P.SATIVUM-ETHIOPIA	2	1	7
2464	283	P.SATIVUM-ETHIOPIA	2	2	2
1028	284	P.SATIVUM-AFGHANISTAN	2	1	6
385	286	P.SATIVUM-GREECE	2	1	3
272	289	P.SATIVUM-GREECE	2	1	2
590	292	P.SATIVUM-GREECE	2	1	4
864	295	P.SATIVUM-GREECE	2	1	5
2128	296	CHEMIN LONG	2	2	2
2522	308	KELVEDON TRIUMPH	2	2	2
398	321	ALASKA	2	1	3
2711	328	P.SATIVUM-ETHIOPIA	2	3	0
2468	329	PILOT	2	2	2
1943	334	FELTHAM FIRST	2	2	1
642	336	PURPLE PODDED	2	1	4
1836	339	SUGAR PEA (DOBBIES)	2	2	1
748	342	CEFALONIA	2	1	5
2019	362	EAN 44163	2	2	1
173	368	SABEL	2	1	1
924	377	MARMA	2	1	6
910	380	VALOR	2	1	6
158	384	ELWY	2	1	1
2442	398	FELTHAM FIRST	2	2	2
1437	423	DIK TROM	2	1	7
1045	425	GREENGOLT	2	1	7
2329	467	DWARF SUGAR	2	2	2
1476	468	HOJU SUGAR	2	1	7
622	486	DART	2	1	4
831	497	FINETTE	2	1	5
95	537	ALASKA-130	2	1	1
1686	556	RHEINPERLE	2	2	1
2217	558	CLAUSELAN	2	3	2
2489	560	CLAUSE-50	2	2	2
1160	596	ALDOT	2	1	7
2543	634	ERBSEN M.PURPUREN HULSEN	2	2	2
221	635	VILMORIN VI	2	1	2
2509	643	DE GRACE LUSKOWY	2	2	2
744	655	KRONENERBSE	2	1	5
2729	691	SMALL BLACK PEA	2	4	1
330	692	LENINGRAD-P62	2	1	3
1328	694	UMBELLATE PURP.FLD.ACACIA	2	1	7
63	700	IVORA	2	1	1
338	701	P.SATIVUM-ITALY	2	1	3
102	702	DOLFIJN	2	1	1
534	703	FINNISCHE FUTTERERBSE	2	1	4
848	704	P.SATIVUM-AFGHANISTAN	2	1	5
2914	705	P.SATIVUM-AFGHANISTAN	2	4	5
354	708	P.SATIVUM-AFGHANISTAN	2	1	3
616	710	P.SATIVUM-GREECE	2	1	4
922	711	AUSTRIAN WINTER	2	1	6
1215	713	PURPLE FLD.,RED. STIP.	2	1	7
2798	716	P.SATIVUM ANKOBERENSE	2	4	3
216	734	RUDUKAI	2	1	2
2643	749	PISUM M-129	2	3	0
1254	750	P.SATIVUM-TURKEY	2	1	7
988	756	RAMOSUS-ram	2	1	6
2388	757	SUPCOVERT	2	2	2
2115	760	KING	2	2	2
857	776	P.SATIVUM	2	1	5
87	791	WBH 1155	2	1	1
959	792	CHENILLE	2	1	6
999	793	WBH 578	2	1	6
789	794	WBH 774	2	1	5
644	801	GRAUERBSE	2	1	4
1077	803	WBH 680	2	1	7
331	805	WELLENSIEK'S WHITE INDENT, di	2	1	3
2424	816	WBH 1185	2	2	2
829	831	MAXIMO-REDUCTUS-mare	2	1	5
930	839	OBOVATUS-obo	2	1	6
930	839	OBOVATUS-obo	2	1	6
930	839	OBOVATUS-obo	2	1	6
72	842	LAMM 105	2	1	1
174	843	LAMM 105	2	1	1
462	845	DE HAANS SLENDER	2	1	3
1106	846	HORIZONTALIS-ho	2	1	7
547	847	REDUCTUS-red	2	1	4
440	852	C369-138-8:af	2	1	3
608	862	IHAR-6	2	1	4
1969	863	BLACK EYED SUSAN TETRA.	2	2	1
2731	866	P. ABYSSINICUM TETRA.	2	4	1
2745	867	P. ABYSSINICUM TETRA.	2	4	1
243	880	MANGETOUT ROGUE	2	1	2
767	885	CEFALONIA ROGUE	2	1	5
2331	895	ROGUE SELECTION	2	2	2
447	902	TWISTED POD CHL.-twp,chi-6	2	1	3
1356	905	ALBINA-alb	2	1	7
712	906	XANTHA-xa-5	2	1	4
953	919	TERMINALIS-alt	2	1	6
2029	920	AUREA-au	2	2	1
989	921	CHLORINA-Ch	2	1	6
1316	933	W.R.ALASKA	2	1	7
209	937	MISERISERI	2	1	2
2891	946	PI 273209	2	4	5
2841	959	P.SATIVUM-TURKEY	2	4	4
757	960	P.SATIVUM-TURKEY	2	1	5
963	979	JUZNYJ	2	1	6
415	985	PELUSKA	2	1	3
303	1013	RAMOSUS-rms	2	1	2
1349	1029	P.SATIVUM-INDIA	2	1	7
2858	1033	P.SATIVUM-INDIA	2	4	4
1269	1034	P.SATIVUM-ETHIOPIA	2	1	7
2668	1036	P.SATIVUM-GERMANY	2	3	0
720	1037	P.SATIVUM-TURKEY	2	1	4
1465	1039	P.SATIVUM-TURKEY	2	1	7
2801	1040	P.SATIVUM-AFGHANISTAN	2	4	3
2065	1043	KING TUT	2	2	1
1616	1044	74-SN3	2	2	1
2506	1056	BOYACA 3-BONZA	2	2	2
500	1060	CUNDINAMARCA-4	2	1	4
736	1062	CUNDINAMARCA-6	2	1	5
1810	1063	CUNDINAMARCA-9	2	2	1
395	1071	BESELIYA	2	1	3
753	1078	P.SATIVUM-TURKEY	2	1	5
293	1080	P.SATIVUM-TURKEY	2	1	2
367	1081	P.SATIVUM-TURKEY	2	1	3
661	1084	P.SATIVUM-TURKEY	2	1	4
1906	1085	P.SATIVUM-TURKEY	2	2	1
2842	1087	P. ELATIUS	2	4	4
619	1089	P. ELATIUS	2	1	4
378	1090	P.SATIVUM SSP.SYRIACUM	2	1	3
2840	1117	KEERAU PEA	2	4	4
787	1174	ERVILHE COLOSSAL DELICIE	2	1	5
1006	1212	FLORIVERT	2	1	6
1745	1213	ERYLIS	2	2	1
1289	1233	MURFET LINE 60:EI	2	1	7
1970	1245	SNAP PEA	2	2	1
1672	1253	P.SATIVUM-COSTA RICA	2	2	1
455	1254	WHITE SCIMITAR	2	1	3
2917	1255	SANGUIVITTOPSIS,EXCELLENT	2	4	5
1573	1256	NIGRO-UMBILICATUM	2	2	1
2640	1258	P.SATIVUM-INDIA	2	3	0
1134	1260	P.SATIVUM-INDIA	2	1	7
1526	1263	P.SATIVUM-INDIA	2	2	1
1546	1264	P.SATIVUM-INDIA	2	2	1
83	1266	P.SATIVUM-INDIA	2	1	1
2857	1267	P.SATIVUM-INDIA	2	4	4
3029	1268	P.SATIVUM-INDIA	2	4	7
2700	1269	P.SATIVUM-INDIA	2	3	0
273	1271	ORUS	2	1	2
1129	1273	HERALDA	2	1	7
403	1300	GALI	2	1	3
1140	1343	WBH 1518	2	1	7
2899	1346	P.SATIVUM-MONGOLIA	2	4	5
762	1348	P.SATIVUM-RUSSIA	2	1	5
2797	1357	AFGHANISTAN CV	2	4	3
589	1367	P.SATIVUM-INDIA	2	1	4
2878	1370	P.SATIVUM-TURKEY	2	4	4
1436	1382	MURFET LINE 60	2	1	7
1265	1387	GREENSHAFT ROUND	2	1	7
2856	1388	FENOMEN	2	4	4
310	1395	TENDRILLED ACACIA-Uni<tac	2	1	2
827	1396	TENDRILLED ACACIA-Uni<tac	2	1	5
947	1401	MANOA SUGAR	2	1	6
1710	1418	ERECTOIDES-lk	2	2	1
599	1419	ERECTOIDES-lk	2	1	4
452	1427	79-2024-af	2	1	3
670	1430	P.SATIVUM-ETHIOPIA	2	1	4
539	1431	P.SATIVUM-ETHIOPIA	2	1	4
1319	1432	P.SATIVUM-ETHIOPIA	2	1	7
737	1433	P.SATIVUM-ETHIOPIA	2	1	5
1080	1434	P.SATIVUM-ETHIOPIA	2	1	7
591	1435	P.SATIVUM-ETHIOPIA	2	1	4
1445	1436	P.SATIVUM-ETHIOPIA	2	1	7
473	1437	P.SATIVUM-ETHIOPIA	2	1	3
461	1438	P.SATIVUM-ETHIOPIA	2	1	3
1209	1439	ETHIOPIAN PEA	2	1	7
584	1440	P.SATIVUM-ETHIOPIA	2	1	4
1056	1441	P.SATIVUM-ETHIOPIA	2	1	7
751	1442	P.SATIVUM-ETHIOPIA	2	1	5
1149	1443	P.SATIVUM-ETHIOPIA	2	1	7
2943	1444	P.SATIVUM-ETHIOPIA	2	4	5
1188	1445	P.SATIVUM-ETHIOPIA	2	1	7
1296	1446	P.SATIVUM-ETHIOPIA	2	1	7
1079	1447	P.SATIVUM-ETHIOPIA	2	1	7
2267	1448	P.SATIVUM-ETHIOPIA	2	2	2
1424	1449	P.SATIVUM-ETHIOPIA	2	1	7
1451	1450	P.SATIVUM-ETHIOPIA	2	1	7
699	1451	P.SATIVUM-ETHIOPIA	2	1	4
2650	1452	P.SATIVUM-ETHIOPIA	2	3	0
207	1453	P.SATIVUM-ETHIOPIA	2	1	2
460	1454	P.SATIVUM-ETHIOPIA	2	1	3
1632	1455	P.SATIVUM-ETHIOPIA	2	2	1
140	1456	P.SATIVUM-ETHIOPIA	2	1	1
2723	1457	P. ABYSSINICUM	2	4	1
2739	1458	P. ABYSSINICUM	2	4	1
80	1469	P.SATIVUM-ETHIOPIA	2	1	1
5	1470	P.SATIVUM-ETHIOPIA	2	1	1
2937	1471	P.SATIVUM-AFGHANISTAN	2	4	5
1923	1472	P.SATIVUM-AFGHANISTAN	2	2	1
1688	1473	P.SATIVUM-AFGHANISTAN	2	2	1
2702	1474	P.SATIVUM-AFGHANISTAN	2	3	0
146	1475	P.SATIVUM-AFGHANISTAN	2	1	1
53	1476	P.SATIVUM-AFGHANISTAN	2	1	1
2908	1477	P.SATIVUM-AFGHANISTAN	2	4	5
2886	1478	P.SATIVUM-AFGHANISTAN	2	4	5
2882	1479	P.SATIVUM-AFGHANISTAN	2	4	5
2887	1480	P.SATIVUM-AFGHANISTAN	2	4	5
668	1481	P.SATIVUM-AFGHANISTAN	2	1	4
903	1482	P.SATIVUM-AFGHANISTAN	2	1	6
1428	1483	P.SATIVUM-AFGHANISTAN	2	1	7
2898	1484	P.SATIVUM-AFGHANISTAN	2	4	5
1270	1485	P.SATIVUM-AFGHANISTAN	2	1	7
2721	1498	P.SATIVUM-ETHIOPIA	2	3	0
1017	1510	P.SATIVUM-HINDUKUSCH	2	1	6
1252	1515	P.SATIVUM-HINDUKUSCH	2	1	7
1196	1520	P.SATIVUM-ETHIOPIA	2	1	7
2694	1521	P.SATIVUM-HINDUKUSCH	2	3	0
2666	1523	P.SATIVUM-ETHIOPIA	2	3	0
486	1525	P.SATIVUM-GREECE	2	1	3
976	1526	P.SATIVUM-ETHIOPIA	2	1	6
240	1528	P.SATIVUM-HINDUKUSCH	2	1	2
1145	1530	P.SATIVUM-ETHIOPIA	2	1	7
2906	1534	P.SATIVUM-ETHIOPIA	2	4	5
258	1536	P.SATIVUM-ETHIOPIA	2	1	2
706	1537	P.SATIVUM-ETHIOPIA	2	1	4
1453	1538	P.SATIVUM-ETHIOPIA	2	1	7
2932	1540	P.SATIVUM-GREECE	2	4	5
872	1541	P.SATIVUM-HINDUKUSCH	2	1	5
2473	1551	P.SATIVUM-ETHIOPIA	2	2	2
2437	1555	P.SATIVUM-CHINA	2	2	2
2726	1556	P. ABYSSINICUM	2	4	1
2793	1557	P.SATIVUM-AFGHANISTAN	2	4	3
2794	1558	WELLENSIEK'S EARLY DWARF	2	4	3
271	1580	P.SATIVUM-ETHIOPIA	2	1	2
856	1582	P.SATIVUM-ETHIOPIA	2	1	5
738	1583	P.SATIVUM-ETHIOPIA	2	1	5
7	1585	P.SATIVUM-ETHIOPIA	2	1	1
899	1589	P.SATIVUM-ETHIOPIA	2	1	5
2685	1593	P.SATIVUM-ETHIOPIA	2	3	0
171	1594	P.SATIVUM-ETHIOPIA	2	1	1
1098	1596	P.SATIVUM-ETHIOPIA	2	1	7
183	1597	P.SATIVUM-ETHIOPIA	2	1	1
1207	1598	P.SATIVUM-ETHIOPIA	2	1	7
981	1601	P.SATIVUM-ETHIOPIA	2	1	6
1402	1604	P.SATIVUM-ETHIOPIA	2	1	7
505	1606	P.SATIVUM-ETHIOPIA	2	1	4
747	1607	P.SATIVUM-ETHIOPIA	2	1	5
1075	1608	P.SATIVUM-ETHIOPIA	2	1	7
188	1611	P.SATIVUM-ETHIOPIA	2	1	2
919	1613	P.SATIVUM-ETHIOPIA	2	1	6
1728	1614	P.SATIVUM-ETHIOPIA	2	2	1
1297	1615	P.SATIVUM-ETHIOPIA	2	1	7
1489	1616	P.SATIVUM-ETHIOPIA	2	1	7
1044	1617	P.SATIVUM-ETHIOPIA	2	1	7
1179	1618	P.SATIVUM-ETHIOPIA	2	1	7
860	1619	P.SATIVUM-ETHIOPIA	2	1	5
130	1620	P.SATIVUM-ETHIOPIA	2	1	1
1100	1621	P.SATIVUM-ETHIOPIA	2	1	7
1709	1624	P.SATIVUM-ETHIOPIA	2	2	1
650	1625	P.SATIVUM-ETHIOPIA	2	1	4
975	1626	P.SATIVUM-ETHIOPIA	2	1	6
1444	1627	P.SATIVUM-ETHIOPIA	2	1	7
1378	1628	P.SATIVUM-ETHIOPIA	2	1	7
2015	1629	P.SATIVUM-ETHIOPIA	2	2	1
1413	1630	P.SATIVUM-ETHIOPIA	2	1	7
1146	1631	P.SATIVUM-ETHIOPIA	2	1	7
2732	1632	P. ABYSSINICUM	2	4	1
2727	1633	P. ABYSSINICUM	2	4	1
1249	1634	P.SATIVUM-ETHIOPIA	2	1	7
1131	1635	P.SATIVUM-ETHIOPIA	2	1	7
318	1636	P.SATIVUM-ETHIOPIA	2	1	3
1245	1637	P.SATIVUM-ETHIOPIA	2	1	7
652	1638	P.SATIVUM-ETHIOPIA	2	1	4
1340	1639	P.SATIVUM-ETHIOPIA	2	1	7
2736	1640	P. ABYSSINICUM	2	4	1
2738	1641	P. ABYSSINICUM	2	4	1
2910	1642	P.SATIVUM-ETHIOPIA	2	4	5
2144	1643	P.SATIVUM-ETHIOPIA	2	2	2
858	1644	P.SATIVUM-ETHOPIA	2	1	5
884	1645	P.SATIVUM-ETHIOPIA	2	1	5
135	1647	P.SATIVUM-ETHIOPIA	2	1	1
97	1648	P.SATIVUM-ETHIOPIA	2	1	1
1253	1649	P.SATIVUM-ETHIOPIA	2	1	7
101	1652	P.SATIVUM-ETHIOPIA	2	1	1
2660	1653	P.SATIVUM-ETHIOPIA	2	3	0
1141	1654	P.SATIVUM-ETHIOPIA	2	1	7
1478	1655	P.SATIVUM-ETHIOPIA	2	1	7
1441	1656	P.SATIVUM-ETHIOPIA	2	1	7
970	1657	P.SATIVUM-CHINA	2	1	6
2823	1658	P.SATIVUM-AFGHANISTAN	2	4	3
2844	1659	P.SATIVUM-AFGHANISTAN	2	4	4
1010	1660	P.SATIVUM-ETHIOPIA	2	1	6
13	1662	P.SATIVUM-ETHIOPIA	2	1	1
2691	1663	P.SATIVUM-ETHIOPIA	2	3	0
16	1664	P.SATIVUM-ETHIOPIA	2	1	1
131	1666	P.SATIVUM-ETHIOPIA	2	1	1
450	1669	P.SATIVUM-ETHIOPIA	2	1	3
758	1670	P.SATIVUM-ETHIOPIA	2	1	5
149	1671	P.SATIVUM-ETHIOPIA	2	1	1
38	1672	P.SATIVUM-ETHIOPIA	2	1	1
1277	1673	P.SATIVUM-ETHIOPIA	2	1	7
543	1674	P.SATIVUM-ETHIOPIA	2	1	4
15	1675	P.SATIVUM-ETHIOPIA	2	1	1
2246	1676	P.SATIVUM-ETHIOPIA	2	2	2
1217	1679	P.SATIVUM-ETHIOPIA	2	1	7
1405	1680	P.SATIVUM-ETHIOPIA	2	1	7
1005	1681	P.SATIVUM-ETHIOPIA	2	1	6
1012	1682	P.SATIVUM-ETHIOPIA	2	1	6
2101	1684	P.SATIVUM-ETHIOPIA	2	2	2
1236	1686	P.SATIVUM-ETHIOPIA	2	1	7
340	1687	P.SATIVUM-ETHIOPIA	2	1	3
437	1688	P.SATIVUM-ETHIOPIA	2	1	3
1459	1689	P.SATIVUM-ETHIOPIA	2	1	7
2805	1693	P.SATIVUM-AFGHANISTAN	2	4	3
1208	1694	P.SATIVUM-ETHIOPIA	2	1	7
64	1695	P.SATIVUM-ETHIOPIA	2	1	1
2688	1696	P.SATIVUM-ETHIOPIA	2	3	0
99	1697	P.SATIVUM-ETHIOPIA	2	1	1
1896	1698	ABYSSINIAN	2	2	1
327	1699	PUSAKI	2	1	3
2687	1700	PUSAKI	2	3	0
424	1701	KHANAKA	2	1	3
199	1702	KHANAKA	2	1	2
1400	1703	P. ELATIUS	2	1	7
377	1704	P. JOMARDII	2	1	3
346	1705	P. JOMARDII	2	1	3
2387	1707	P. ELATIUS x 1/3870	2	2	2
1348	1708	MUMMY WHITE	2	1	7
114	1709	MUMMY BICOLOUR	2	1	1
2210	1712	MUMMY x MUMMY BICOL.	2	2	2
386	1713	GOLD.STRAW x MUMMY BICOL.	2	1	3
1194	1716	UMBELLATE PURP.FLD.ACACIA	2	1	7
294	1717	TURC.A FLEUR BLANC ACA.RD	2	1	2
2552	1719	MANGETOUT JAUNE x VIOLET	2	2	2
78	1723	TALL EARLY CAPUCIN	2	1	1
646	1726	GRIS DE PRINTEMPS	2	1	4
1182	1727	GRIS D'HIVER	2	1	7
2567	1728	ACA.LEAVD PURPLE DWARF	2	2	2
1220	1736	ROUND SEED x MAPLE	2	1	7
1178	1739	TALL GARDEN PEA	2	1	7
1369	1745	RAMOSUS-rms-1	2	1	7
1650	1758	P.SATIVUM-NEPAL	2	2	1
2493	1760	CONSORT-af	2	2	2
422	1763	FOLIO-af	2	1	3
1734	1782	OREGON SUGARPOD II	2	2	1
1523	1788	P.SATIVUM-NEPAL	2	2	1
664	1793	P.SATIVUM	2	1	4
870	1819	MURFET L102	2	1	5
929	1828	P.SATIVUM-SPAIN	2	1	6
2669	1834	CHICHARO	2	3	0
2682	1835	CHICHARE	2	3	0
1121	1843	P.SATIVUM-ISRAEL	2	1	7
734	1844	P.SATIVUM-MEXICO	2	1	5
1234	1845	P.SATIVUM VAR.HIEMALE	2	1	7
1115	1846	P.SATIVUM VAR. HIBERNICUM	2	1	7
2569	1848	TIMPERLEY WONDER	2	2	2
288	1849	P.SATIVUM-ISRAEL	2	1	2
1233	1850	SELECTAS PELUSKE	2	1	7
1214	1851	CLAMART x ELATIUS	2	1	7
2245	1853	P.SATIVUM-ISRAEL	2	2	2
2810	1854	P. HUMILE	2	4	3
2298	1856	UNIFOLIATA-uni	2	2	2
2061	1857	P.SATIVUM	2	2	1
2114	1859	P.SATIVUM	2	2	2
1420	1863	P.SATIVUM	2	1	7
2131	1865	P.SATIVUM	2	2	2
1385	1867	P.SATIVUM	2	1	7
1229	1868	P.SATIVUM	2	1	7
2740	1869	P. ABYSSINICUM	2	4	1
3028	1870	P.SATIVUM	2	4	7
1329	1871	P.SATIVUM-ALBANIA	2	1	7
393	1872	P.SATIVUM	2	1	3
2752	1876	P. ABYSSINICUM	2	4	1
2748	1877	P.SATIVUM-ETHIOPIA	2	4	1
635	1878	P.SATIVUM-ETHIOPIA	2	1	4
1433	1879	P.SATIVUM-ETHIOPIA	2	1	7
1389	1882	P.SATIVUM-ETHIOPIA	2	1	7
1221	1885	P.SATIVUM-ETHIOPIA	2	1	7
1180	1887	P.SATIVUM-ETHIOPIA	2	1	7
878	1888	P.SATIVUM-ETHIOPIA	2	1	5
178	1889	P.SATIVUM-ETHIOPIA	2	1	1
1972	1890	P.SATIVUM-ETHIOPIA	2	2	1
1008	1891	P.SATIVUM-ETHIOPIA	2	1	6
611	1892	P.SATIVUM-ETHIOPIA	2	1	4
877	1893	P.SATIVUM-ETHIOPIA	2	1	5
128	1894	P.SATIVUM-ETHIOPIA	2	1	1
315	1895	P.SATIVUM-ETHIOPIA	2	1	2
1460	1896	P.SATIVUM-ETHIOPIA	2	1	7
1344	1897	P.SATIVUM-ETHIOPIA	2	1	7
168	1898	P.SATIVUM-ETHIOPIA	2	1	1
1481	1899	P.SATIVUM-ETHIOPIA	2	1	7
295	1900	P.SATIVUM-ETHIOPIA	2	1	2
1981	1901	P.SATIVUM-ETHIOPIA	2	2	1
1283	1902	P.SATIVUM-ETHIOPIA	2	1	7
457	1903	P.SATIVUM-ETHIOPIA	2	1	3
484	1904	P.SATIVUM-ETHIOPIA	2	1	3
1450	1905	P.SATIVUM-ETHIOPIA	2	1	7
1037	1906	P.SATIVUM-ETHIOPIA	2	1	6
1467	1907	P.SATIVUM-ETHIOPIA	2	1	7
615	1908	P.SATIVUM-ETHIOPIA	2	1	4
1050	1909	P.SATIVUM-ETHIOPIA	2	1	7
613	1910	P.SATIVUM-ETHIOPIA	2	1	4
1090	1911	P.SATIVUM-ETHIOPIA	2	1	7
475	1912	P.SATIVUM-ETHIOPIA	2	1	3
410	1913	P.SATIVUM-ETHIOPIA	2	1	3
405	1914	P.SATIVUM-ETHIOPIA	2	1	3
994	1916	P.SATIVUM-ETHIOPIA	2	1	6
122	1917	P.SATIVUM-ETHIOPIA	2	1	1
1830	1918	P.SATIVUM-ETHIOPIA	2	2	1
2	1919	P.SATIVUM-ETHIOPIA	2	1	1
1282	1920	P.SATIVUM-ETHIOPIA	2	1	7
1057	1921	P.SATIVUM-ETHIOPIA	2	1	7
1786	1923	P.SATIVUM-ETHIOPIA	2	2	1
2248	1924	P.SATIVUM-ETHIOPIA	2	2	2
1261	1925	P.SATIVUM-ETHIOPIA	2	1	7
1317	1926	P.SATIVUM-ETHIOPIA	2	1	7
169	1927	P.SATIVUM-ETHIOPIA	2	1	1
906	1928	P.SATIVUM-ETHIOPIA	2	1	6
819	1929	P.SATIVUM-ETHIOPIA	2	1	5
1403	1930	P.SATIVUM-ETHIOPIA	2	1	7
1438	1931	P.SATIVUM-ETHIOPIA	2	1	7
160	1932	P.SATIVUM-ETHIOPIA	2	1	1
1164	1933	P.SATIVUM-ETHIOPIA	2	1	7
4	1934	P.SATIVUM-ETHIOPIA	2	1	1
2292	1935	P.SATIVUM-ETHIOPIA	2	2	2
1375	1936	P.SATIVUM-ETHIOPIA	2	1	7
2925	1937	P. ABYSSINICUM	2	4	5
2737	1938	P. ABYSSINICUM	2	4	1
309	1939	P.SATIVUM-ETHIOPIA	2	1	2
1376	1941	P.SATIVUM-ETHIOPIA	2	1	7
1398	1942	P.SATIVUM-ETHIOPIA	2	1	7
2750	1943	P. ABYSSINICUM	2	4	1
1886	1944	P.SATIVUM-ETHIOPIA	2	2	1
364	1945	P.SATIVUM-ETHIOPIA	2	1	3
2663	1946	P.SATIVUM-ETHIOPIA	2	3	0
11	1947	P.SATIVUM-ETHIOPIA	2	1	1
2704	1948	P.SATIVUM-ETHIOPIA	2	3	0
459	1952	P.SATIVUM-ETHIOPIA	2	1	3
1343	1953	P.SATIVUM-ETHIOPIA	2	1	7
1123	1954	P.SATIVUM-ETHIOPIA	2	1	7
2728	1955	P. ABYSSINICUM	2	4	1
2913	1956	P.SATIVUM-AFGHANISTAN	2	4	5
2733	1957	P. ABYSSINICUM	2	4	1
388	1958	P.SATIVUM-ETHIOPIA	2	1	3
1801	1959	P.SATIVUM-ETHIOPIA	2	2	1
2741	1961	P. ABYSSINICUM	2	4	1
649	1962	P.SATIVUM-ETHIOPIA	2	1	4
2113	1963	P.SATIVUM-ETHIOPIA	2	2	2
1925	1964	P.SATIVUM-ETHIOPIA	2	2	1
144	1965	P.SATIVUM-ETHIOPIA	2	1	1
2758	1966	P. ABYSSINICUM	2	4	1
413	1968	P.SATIVUM-ETHIOPIA	2	1	3
1259	1969	P.SATIVUM-ETHIOPIA	2	1	7
156	1970	P.SATIVUM-ETHIOPIA	2	1	1
136	1971	P.SATIVUM-ETHIOPIA	2	1	1
2465	1972	P.SATIVUM-ETHIOPIA	2	2	2
480	1973	P.SATIVUM-ETHIOPIA	2	1	3
2735	1974	P. ABYSSINICUM	2	4	1
176	1975	P.SATIVUM-ETHIOPIA	2	1	1
531	1976	P.SATIVUM-ETHIOPIA	2	1	4
541	1977	P.SATIVUM-ETHIOPIA	2	1	4
1088	1978	P.SATIVUM-ETHIOPIA	2	1	7
471	1979	P.SATIVUM-TURKEY	2	1	3
2677	1980	P.SATIVUM-CHINA	2	3	0
1273	1982	P.SATIVUM-ETHIOPIA	2	1	7
1330	1983	P.SATIVUM-ETHIOPIA	2	1	7
167	1988	P.SATIVUM-ETHIOPIA	2	1	1
1382	1990	P.SATIVUM-ETHIOPIA	2	1	7
2636	1992	P.SATIVUM-ETHIOPIA	2	3	0
868	1993	P.SATIVUM-ETHIOPIA	2	1	5
1107	1995	P.SATIVUM-ETHIOPIA	2	1	7
754	1996	P.SATIVUM-ETHIOPIA	2	1	5
82	1997	P.SATIVUM-ETHIOPIA	2	1	1
2759	1998	P. ABYSSINICUM	2	4	1
1359	2001	P.SATIVUM-ETHIOPIA	2	1	7
185	2004	P.SATIVUM-ETHIOPIA	2	1	1
94	2005	P.SATIVUM-ETHIOPIA	2	1	1
2754	2006	P. ABYSSINICUM	2	4	1
2817	2018	P.SATIVUM-LADAKH	2	4	3
449	2020	B882-253-(5)	2	1	3
1430	2021	C74-20-(1)	2	1	7
1748	2022	C74-20-(2)	2	2	1
1223	2023	C74-20-(5)	2	1	7
677	2051	RAINA VICTORIA	2	1	4
1891	2053	SIETA SEMANAS	2	2	1
875	2063	POL 14:af	2	1	5
2837	2069	NEPAL 3	2	4	4
1482	2071	TIMO	2	1	7
2803	2073	INDIAN PEAS	2	4	3
1191	2078	P.SATIVUM	2	1	7
3026	2079	P. ABYSSINICUM	2	4	7
2690	2080	P. ABYSSINICUM	2	3	0
1976	2082	P.SATIVUM	2	2	1
200	2084	P.SATIVUM	2	1	2
1504	2085	P.SATIVUM	2	2	1
1300	2087	P.SATIVUM	2	1	7
187	2088	P.SATIVUM	2	1	2
2804	2089	P.SATIVUM	2	4	3
1315	2090	P.SATIVUM	2	1	7
557	2091	P.SATIVUM	2	1	4
2049	2094	P.SATIVUM	2	2	1
111	2095	P.SATIVUM	2	1	1
2454	2096	P.SATIVUM	2	2	2
1318	2097	P.SATIVUM-ETHIOPIA	2	1	7
14	2102	P.SATIVUM-ETHIOPIA	2	1	1
1440	2103	P.SATIVUM-ETHIOPIA	2	1	7
141	2104	P.SATIVUM-ETHIOPIA	2	1	1
2868	2105	P.SATIVUM	2	4	4
2119	2106	P.SATIVUM	2	2	2
3021	2115	P. ELATIUS	2	4	7
1225	2116	P.SPECIOSUM	2	1	7
2697	2129	P.SPECIOSUM	2	3	0
19	2131	P.SPECIOSUM	2	1	1
472	2132	P.SPECIOSUM	2	1	3
120	2133	P.SPECIOSUM	2	1	1
1367	2134	P.SPECIOSUM	2	1	7
805	2135	P.SPECIOSUM	2	1	5
127	2136	P.SPECIOSUM	2	1	1
148	2137	P.SPECIOSUM	2	1	1
69	2138	P.SPECIOSUM	2	1	1
786	2139	P.SPECIOSUM	2	1	5
2519	2140	P.SPECIOSUM	2	2	2
79	2141	P.SPECIOSUM	2	1	1
833	2150	P.SATIVUM WATERLOOENSIS	2	1	5
2698	2151	P.SPECIOSUM	2	3	0
569	2152	P.SPECIOSUM	2	1	4
2683	2153	P.SPECIOSUM	2	3	0
341	2154	P.SPECIOSUM	2	1	3
1165	2155	P.SPECIOSUM	2	1	7
123	2156	P.SPECIOSUM	2	1	1
960	2157	P.SPECIOSUM	2	1	6
657	2160	STIPULA-IMMINUATA-stim	2	1	4
2090	2162	TENDRILLED ACACIA-Uni<tac	2	2	1
372	2163	STAMINA PISTILLIODA-stp-1	2	1	3
1341	2168	SERRATUS-ser	2	1	7
952	2172	FILIFORMIS-fil	2	1	6
481	2173	OVULA PISTILLOIDA-op	2	1	3
2130	2174	CALYX CARPELLARIS-cc	2	2	2
795	2177	CORRUGATUS-foe,TYPE L.	2	1	5
1247	2181	FILIFORMIS-red1-6	2	1	7
495	2182	TENDRILLED ACACIA-Uni<tac	2	1	3
1746	2188	UNIFOLIATA-uni	2	2	1
595	2189	OVULA PISTILLOIDA-op	2	1	4
277	2212	SVEN	2	1	2
2720	2213	LEAFED SEPALS	2	3	0
2002	2215	ANNONAY	2	2	1
1237	2218	S 35-put	2	1	7
715	2236	PURPLE TESTA SELECTION	2	1	4
108	2264	TERRAS HADA	2	1	1
1668	2265	P.SATIVUM VAR. HIEMALE	2	2	1
815	2266	MS-5/1	2	1	5
1230	2276	49C	2	1	7
1054	2277	KNESHA N49	2	1	7
214	2278	MIR/N12	2	1	2
865	2279	PLEVEN 10	2	1	5
325	2280	CK-5	2	1	3
1159	2281	KNESHA N62	2	1	7
921	2282	N156	2	1	6
1937	2283	KALIFER	2	2	1
337	2284	MESTEN	2	1	3
1201	2289	CHAMPAGNE	2	1	7
2371	2294	OLD UNKNOWN UK CV.	2	2	2
2521	2305	ALMA	2	2	2
889	2306	MAITLAND	2	1	5
313	2309	WBH 1771	2	1	2
2238	2311	77-259	2	2	2
1415	2312	77-276	2	1	7
1267	2325	NRPB 338	2	1	7
46	2326	LACE	2	1	1
241	2333	NILSSONS NIII	2	1	2
423	2346	QIU FU I HAO	2	1	3
820	2352	HUN WAN DOU	2	1	5
2665	2354	P.SATIVUM-NEPAL	2	3	0
2678	2355	P.SATIVUM-NEPAL	2	3	0
1291	2356	P.SATIVUM-NEPAL	2	1	7
1092	2357	P.SATIVUM-ETHIOPIA	2	1	7
412	2358	P.SATIVUM-ETHIOPIA	2	1	3
458	2359	P.SATIVUM-ETHIOPIA	2	1	3
2920	2360	P.SATIVUM-ETHIOPIA	2	4	5
1497	2361	P.SATIVUM-ETHIOPIA	2	1	7
1432	2363	P.SATIVUM-ETHIOPIA	2	1	7
1324	2365	P.SATIVUM-ETHIOPIA	2	1	7
855	2382	P.SATIVUM-ETHIOPIA	2	1	5
2730	2385	PISUM SP.-YEMEN	2	4	1
1914	2391	86-638	2	2	1
854	2408	SZM-85	2	1	5
2563	2414	CHLOROPHYLL MUTANT	2	2	2
190	2415	CHLOROPHYLL MUTANT	2	1	2
196	2416	CHLOROPHYLL MUTANT	2	1	2
2389	2417	CHLOROPHYLL MUTANT	2	2	2
39	2418	R 4111B	2	1	1
439	2421	P.SATIVUM-LATVIA	2	1	3
77	2425	WBH 1210	2	1	1
2808	2426	P. ASIATICUM	2	4	3
800	2427	WBH 1603	2	1	5
3024	2429	WBH 1753	2	4	7
1408	2454	F4 84 nod-	2	1	7
1156	2455	F26-1 fix-	2	1	7
2105	2456	F458 DWARF nod-	2	2	2
1901	2469	OSU 620-1	2	2	1
75	2478	B780-370:ARG	2	1	1
2312	2484	SUGAR GEM	2	2	2
1105	2485	SUGAR LUV	2	1	7
502	2486	ENGLISH MAPLE	2	1	4
1792	2489	ARGENTEUS-arg	2	2	1
1386	2491	FRISSON	2	1	7
632	2492	FRISSON,P2 (NOD-)	2	1	4
807	2493	FRISSON,P54 (NOD-)	2	1	5
1279	2494	FRISSON,P55 (NOD-)	2	1	7
1027	2495	FRISSON,P56 (NOD-)	2	1	6
629	2496	FRISSON,P57 (NOD-)	2	1	4
2896	2546	P. TRANSCAUCASICUM	2	4	5
1425	2547	P. TRANSCAUCASICUM	2	1	7
966	2548	P. TRANSCAUCASICUM	2	1	6
2789	2549	P. TRANSCAUCASICUM	2	4	2
2902	2553	P. ARVENSE-GEORGIA	2	4	5
2872	2554	P. SPECIOSUM	2	4	4
1446	2555	P. SPECIOSUM	2	1	7
1705	2559	P. SPECIOSUM	2	2	1
1946	2560	P. SPECIOSUM	2	2	1
237	2561	P. SPECIOSUM	2	1	2
2936	2563	P. SPECIOSUM	2	4	5
2936	2563	P. SPECIOSUM	2	4	5
2263	2564	P. SPECIOSUM	2	2	2
2171	2565	P. AXIPHIUM	2	2	2
492	2567	P. SPECIOSUM	2	1	3
2188	2568	P. AXIPHIUM	2	2	2
728	2569	P. AXIPHIUM	2	1	5
746	2571	P. SATIVUM-GEORGIA	2	1	5
2477	2572	P. SPECIOSUM	2	2	2
1066	2573	P. SPECIOSUM	2	1	7
2531	2574	P. SPECIOSUM	2	2	2
2302	2575	P. SPECIOSUM	2	2	2
2611	2576	P. SPECIOSUM	2	2	2
2392	2577	P. SPECIOSUM	2	2	2
705	2580	P. AXIPHIUM	2	1	4
238	2581	P. AXIPHIUM	2	1	2
602	2582	P. AXIPHIUM	2	1	4
755	2583	P. AXIPHIUM	2	1	5
1384	2594	P. SATIVUM	2	1	7
2710	2602	P. SPECIOSUM-LIBYA	2	3	0
2945	2603	P. SPECIOSUM-LIBYA	2	4	6
1811	2608	P. SPECIOSUM-LIBYA	2	2	1
3022	2611	3302 LINE 3/3	2	4	7
1177	2612	SPRINT2	2	1	7
733	2617	STIM	2	1	5
1452	2622	UZBEKSKII 71	2	1	7
355	2624	6-14	2	1	3
3023	2625	3-25	2	4	7
1895	2635	LIGHT INDEP. PHOTOM-lip	2	2	1
518	2639	P.SATIVUM-MALAWI	2	1	4
287	2642	P.SATIVUM-MALAWI	2	1	2
1350	2643	P.SATIVUM-MALAWI	2	1	7
1108	2644	P.SATIVUM-MALAWI	2	1	7
1861	2652	CHI-33	2	2	1
726	2655	RAMOSUS rms-5	2	1	5
2724	2675	P. ABYSSINICUM	2	4	1
1258	2689	K.246	2	1	7
2718	2691	DARK VIOLETT-	2	3	0
124	2693	K.301	2	1	1
1464	2695	P. ELATIUS	2	1	7
850	2700	VE	2	1	5
56	2701	K.577	2	1	1
470	2703	K.1060	2	1	3
2696	2704	CRISPA	2	3	0
143	2705	SINE-VEAXILLUM siv	2	1	1
91	2706	K. 674	2	1	1
430	2709	RUBICUNDUS	2	1	3
620	2710	MINULUS	2	1	4
230	2713	P. CINEREUM	2	1	2
23	2714	K.1267	2	1	1
1391	2715	CENTROBSCURUM	2	1	7
1674	2716	K.1366	2	2	1
36	2718	K.1365	2	1	1
1148	2720	GRAUE NIEDRIGE	2	1	7
891	2721	MONOPOL	2	1	5
18	2726	P. SATIVUM-ETHIOPIA	2	1	1
1158	2735	AUSTRIAN WINTER	2	1	7
2259	2736	NO MUTANT 751	2	2	2
769	2739	POD SPLITTING	2	1	5
1475	2742	GREEN STEM	2	1	7
2892	2743	RED STEM	2	4	5
1334	2752	ALAE PARTITAE-Vca<B,Vcb<B	2	1	7
1664	2756	/ARGENTIUS	2	2	1
914	2757	COCHLEARIS-coch<p	2	1	6
822	2760	EARLY OPENING POD	2	1	5
1127	2776	APPELBLOSSOM-cr	2	1	7
1387	2778	WBH 759	2	1	7
193	2781	SERRATUS	2	1	2
804	3001	IRAN Pr1 -	2	1	5
826	3004	ALMA	2	1	5
2825	3006	PIG 16	2	4	3
54	3010	YELLOW POLLEN-yp1	2	1	1
1342	3011	FAST GROWING MUTANT-sln	2	1	7
2874	3019	KEERAU	2	4	4
2874	3019	KEERAU	2	4	4
2871	3022	TWISTED TENDRILS-Twt	2	4	4
406	3024	BULBOUS-blb	2	1	3
730	3025	VARIOMACULATA-vam	2	1	5
561	3030	RUBY	2	1	4
1454	3031	FRISSON, P64 sym28	2	1	7
1218	3032	FRISSON, P88 sym29	2	1	7
194	3052	JENNY LIND	2	1	2
1390	3054	FRISSON, P 1 sym-30	2	1	7
86	3086	PI 343333	2	1	1
432	3103	FRISSON, P4	2	1	3
2866	3112	Katmandu Black	2	4	4
1204	3120	KENT BLUE	2	1	7
280	3124	RISNOD 25 - sym8	2	1	2
1171	3152	P. SATIVUM	2	1	7
513	3175	P.SATIVUM-CANARIES	2	1	4
1084	3176	P.SATIVUM-CANARIES	2	1	7
254	3177	P.SATIVUM-CANARIES	2	1	2
2453	3178	P.SATIVUM-CANARIES	2	2	2
1485	3184	P.SATIVUM-CANARIES	2	1	7
793	4	ROI DES GOURMANDS	1	1	5
162	12	LAMM 31	1	1	1
1357	13	PELLEWS-gp	1	1	7
689	14	CAERULICANS-ar	1	1	4
714	17	LAMPRECHT 232	1	1	4
1393	18	WBH 21	1	1	7
2532	19	WBH 826	1	2	2
873	23	PARVUS- ORANGE TESTA	1	1	5
2657	24	WBH 1510	1	3	0
1429	25	WBH 1511	1	1	7
544	26	STIPULA-IMMINUATA-stim	1	1	4
1047	34	LAMM 30	1	1	7
333	35	LAMM 134	1	1	3
752	40	LAMM 141	1	1	5
446	44	WBH 974	1	1	3
3020	47	WBH 1276	1	4	7
1212	51	WBH 1481	1	1	7
2715	52	P. ASIATICUM	1	3	0
1014	54	WBH 1527	1	1	6
1871	55	WBH 1288	1	3	1
1884	56	WBH 1080	1	2	1
2395	57	REDUCTUS-red	1	2	2
35	62	AUREA-au	1	1	1
2777	64	P. ELATIUS	1	4	2
717	65	WBH 1454	1	1	4
782	66	ENGLISH SABEL	1	1	5
1083	69	SABEL	1	1	7
1418	71	PELUSKE	1	1	7
2661	80	P.SATIVUM-AFGHANISTAN	1	3	0
984	81	P.SATIVUM-AFGHANISTAN	1	1	6
65	83	P.SATIVUM-AFGHANISTAN	1	1	1
1147	84	P.SATIVUM-AFGHANISTAN	1	1	7
2931	85	P.SATIVUM-AFGHANISTAN	1	4	5
2815	87	P.SATIVUM-AFGHANISTAN	1	4	3
1434	88	P.SATIVUM-AFGHANISTAN	1	1	7
908	89	P.SATIVUM-AFGHANISTAN	1	1	6
1061	91	P.SATIVUM-AFGHANISTAN	1	1	7
766	105	P.SATIVUM-AFGHANISTAN	1	1	5
2792	106	P.SATIVUM-AFGHANISTAN	1	4	3
3016	108	P.SATIVUM-AFGHANISTAN	1	4	7
2944	110	P.SATIVUM-AFGHANISTAN	1	4	5
2826	111	P.SATIVUM-AFGHANISTAN	1	4	3
979	117	GLANO 0632	1	1	6
217	118	WBH 22	1	1	2
1362	119	GRAUE POSTHORNCHEN	1	1	7
1404	120	SABEL	1	1	7
1795	123	P.STRIATA	1	2	1
374	125	GRISEOSTRIATA-gri	1	1	3
626	126	WBH 450	1	1	4
1818	128	WBH 741	1	2	1
20	133	GRAY RADICULA	1	1	1
832	137	CHLOROTICA-chi-3	1	1	5
1492	138	CHLOROTICA-chi	1	1	7
1238	139	CHLOROTICA-chi	1	1	7
2318	143	B268-394-3	1	2	2
545	145	EXTRA RAPID NILSSON	1	1	4
263	153	TEDINS 29/31	1	1	2
2146	164	SUGGY	1	2	2
57	173	P.SATIVUM-ETHIOPIA	1	1	1
2838	181	KEERAU PEA	1	4	4
514	187	WIRAIG	1	1	4
2859	198	P. ELATIUS	1	4	4
3014	199	P. ELATIUS	1	4	7
694	201	P.THEBAICUM	1	1	4
1468	207	P.SATIVUM CHORESMICUM	1	1	7
770	208	STAMBORYJ-71	1	1	5
2912	214	P.SATIVUM ARVENSE	1	4	5
2160	215	ASAUJI	1	2	2
1863	216	KANAWARI	1	2	1
1949	217	FIELD PEA	1	2	1
713	218	FIELD PEA-INDIA	1	1	4
358	221	FIELD PEA-INDIA	1	1	3
478	222	FIELD PEA-INDIA	1	1	3
2626	223	FIELD PEA-INDIA	1	3	0
2978	224	P. FULVUM	1	4	6
[truncated: 794 more rows]

## Sheet: JI No order
Combined order	JI no LINE	NAME	Seed appearance	Group	Sub-group		JINumber	List in plates
496	1	FRENCH SUGAR(MANGE TOUT)	2	1	4		1
2757	2	P. ABYSSINICUM	2	4	1		2
793	4	ROI DES GOURMANDS	1	1	5		3
93	5	MUMMY PEA	2	1	1		4
982	6	DE WINTON (TALL)	2	1	6		5
159	7	DE HAAN 201.1(DWARF)	2	1	1		6
1368	8	DE HAAN 204.1(DWARF)	2	1	7		7
917	9	ACACIA DWARF	6	1	6		8
2332	10	LATIFOLIUM(DWARF)-lat	7	2	2		9
2525	11	CRISPA-cri	7	2	2		10
162	12	LAMM 31	1	1	1		11
1357	13	PELLEWS-gp	1	1	7		12
689	14	CAERULICANS-ar	1	1	4		13
1751	15	WBH 1458	4	2	1		14
223	16	EXTRA RAPID	2	1	2		15
714	17	LAMPRECHT 232	1	1	4		16
1393	18	WBH 21	1	1	7		17
2532	19	WBH 826	1	2	2		18
61	20	WBH 1089	2	1	1		19
37	21	BLEEKBLOIER	2	1	1		20
34	22	FRUHE GELBE THYRINGER	7	1	1		21
873	23	PARVUS- ORANGE TESTA	1	1	5		22
2657	24	WBH 1510	1	3	0		23
1429	25	WBH 1511	1	1	7		24
544	26	STIPULA-IMMINUATA-stim	1	1	4		25
2451	27	FIELD PEA-SUDAN	7	2	2		26
1264	28	FIELD PEA-INDIA	2	1	7		27
672	29	FRUHE NIEDRIGE	2	1	4		28
1849	30	GRAVE NIEDRIGE	2	2	1		29
2601	31	WITHAM WONDER	6	2	2		30
2264	32	ACACIA-tl<pet	6	2	2		31
663	33	CRYPTO-DWARF-le,la,cry/c	7	1	4		32
1047	34	LAMM 30	1	1	7		33
333	35	LAMM 134	1	1	3		34
950	36	EMERALD GEM	3	1	6		35
2406	37	LAMM 47	6	2	2		36
2370	38	LAMM 51	6	2	2		37
1738	39	LAMM 101	2	2	1		38
752	40	LAMM 141	1	1	5		39
2488	41	DW.JOHNSONS EMPIRE	7	2	2		40
166	42	MUMMY PEA	2	1	1		41
2651	43	SLENDER-le,la,cry/s	6	3	0		42
446	44	WBH 974	1	1	3		43
2933	45	P.TRANSCAUCASICUM	2	4	5		44
350	46	WBH 1221	6	1	3		45
3020	47	WBH 1276	1	4	7		46
1879	48	WBH 1303	2	2	1		47
506	49	P.SATIVUM-AFGHANISTAN	2	1	4		48
659	50	HAMMARLUNDS K	2	1	4		49
1212	51	WBH 1481	1	1	7		50
2715	52	P. ASIATICUM	1	3	0		51
438	53	WBH 1515	6	1	3		52
1014	54	WBH 1527	1	1	6		53
1871	55	WBH 1288	1	3	1		54
1884	56	WBH 1080	4	2	1		55
1884	56	WBH 1080	1	2	1		56
2395	57	REDUCTUS-red	1	2	2		57
2537	58	WBH 1073	2	2	2		58
2634	59	TENUIFOLIUS-ten	6	3	0		59
2173	60	WBH 577	2	2	2		60
2208	61	WBH 761	6	2	2		61
35	62	AUREA-au	1	1	1		62
426	63	NORRLANDS SUGAR PEA	3	1	3		63
2777	64	P. ELATIUS	1	4	2		64
717	65	WBH 1454	1	1	4		65
782	66	ENGLISH SABEL	1	1	5		66
376	67	GRAUE POSTHORNCHEN	2	1	3		67
1104	68	GRAUE POSTHORNCHEN	2	1	7		68
1083	69	SABEL	1	1	7		69
2034	70	INFECUNDA -re	7	2	1		70
1418	71	PELUSKE	1	1	7		71
2495	72	CHLOROPHYLL-CHIMERIC	7	2	2		72
51	73	WBH 1238	6	1	1		73
548	74	ALTERNO-MARMORATA-mex	6	1	4		74
409	75	WBH 1470	7	1	3		75
84	76	WBH 1471	6	1	1		76
1266	77	WBH 1472	7	1	7		77
474	78	WBH 1473	7	1	3		78
2864	79	P.SATIVUM-AFGHANISTAN	2	4	4		79
2661	80	P.SATIVUM-AFGHANISTAN	1	3	0		80
984	81	P.SATIVUM-AFGHANISTAN	1	1	6		81
1373	82	P.SATIVUM-AFGHANISTAN	7	1	7		82
65	83	P.SATIVUM-AFGHANISTAN	1	1	1		83
1147	84	P.SATIVUM-AFGHANISTAN	1	1	7		84
2931	85	P.SATIVUM-AFGHANISTAN	1	4	5		85
1529	86	P.SATIVUM-AFGHANISTAN	2	2	1		86
2815	87	P.SATIVUM-AFGHANISTAN	1	4	3		87
1434	88	P.SATIVUM-AFGHANISTAN	1	1	7		88
908	89	P.SATIVUM-AFGHANISTAN	1	1	6		89
2211	90	P.SATIVUM-AFGHANISTAN	2	2	2		90
1061	91	P.SATIVUM-AFGHANISTAN	1	1	7		91
2799	92	P.SATIVUM-AFGHANISTAN	2	4	3		92
2807	93	P.SATIVUM-AFGHANISTAN	2	4	3		93
2819	94	P.SATIVUM-AFGHANISTAN	2	4	3		94
2812	95	P.SATIVUM-AFGHANISTAN	2	4	3		95
2802	96	P.SATIVUM-AFGHANISTAN	2	4	3		96
2800	97	P.SATIVUM-AFGHANISTAN	2	4	3		97
2816	98	P.SATIVUM-AFGHANISTAN	2	4	3		98
2820	99	P.SATIVUM-AFGHANISTAN	2	4	3		99
2814	100	P.SATIVUM-AFGHANISTAN	2	4	3		100
2809	101	P.SATIVUM-AFGHANISTAN	2	4	3		101
2813	102	P.SATIVUM-AFGHANISTAN	2	4	3		102
2942	103	P.SATIVUM-AFGHANISTAN	2	4	5		103
2806	104	P.SATIVUM-AFGHANISTAN	2	4	3		104
766	105	P.SATIVUM-AFGHANISTAN	1	1	5		105
2792	106	P.SATIVUM-AFGHANISTAN	1	4	3		106
2795	107	P.SATIVUM-AFGHANISTAN	2	4	3		107
3016	108	P.SATIVUM-AFGHANISTAN	1	4	7		108
2824	109	P.SATIVUM-AFGHANISTAN	2	4	3		109
2944	110	P.SATIVUM-AFGHANISTAN	1	4	5		110
2826	111	P.SATIVUM-AFGHANISTAN	1	4	3		111
212	113	USATYJ	7	1	2		112
2404	114	L 5618-af,tl	7	2	2		113
357	115	L 180/60	2	1	3		114
2084	116	PARVUS	2	2	1		115
979	117	GLANO 0632	1	1	6		116
217	118	WBH 22	1	1	2		117
1362	119	GRAUE POSTHORNCHEN	1	1	7		118
1404	120	SABEL	1	1	7		119
2461	121	PURPURVIOLETTSCHOTIGE	2	2	2		120
2628	122	OLYMPIA 1	6	3	0		121
1795	123	P.STRIATA	1	2	1		122
45	124	PINKISH WHITE-am1	2	1	1		123
374	125	GRISEOSTRIATA-gri	1	1	3		124
626	126	WBH 450	1	1	4		125
612	127	WBH 592	2	1	4		126
1818	128	WBH 741	1	2	1		127
1048	129	LACINIATA-lac	2	1	7		128
2746	130	P. ABYSSINICUM	2	4	1		129
2746	130	P. ABYSSINICUM	2	4	1		130
776	131	PROCUMBENS-pro	6	1	5		131
1185	132	WBH 1072	2	1	7		132
20	133	GRAY RADICULA	1	1	1		133
749	134	NAVICULA APERTUS-nap	6	1	5		134
235	135	WBH 1352	2	1	2		135
1724	136	INFECUNDA -re	6	2	1		136
1724	136	INFECUNDA -re	6	2	1		137
832	137	CHLOROTICA-chi-3	1	1	5		138
1492	138	CHLOROTICA-chi	1	1	7		139
1238	139	CHLOROTICA-chi	1	1	7		140
1713	140	B668-1057	4	2	1		141
112	141	B768-50-1	7	1	1		142
113	142	B768-369-20	6	1	1		143
2318	143	B268-394-3	1	2	2		144
172	144	B768-50-2	7	1	1		145
545	145	EXTRA RAPID NILSSON	1	1	4		146
934	146	HAMMARLUNDS K LINE	2	1	6		147
552	148	NILSSONS N-2	2	1	4		148
2664	149	PELLEWS MERTON-1	4	3	0		149
681	150	WINGES	2	1	4		150
231	151	NILSSONS-N1	2	1	2		151
1856	152	NILSSONS-N3	4	2	1		152
263	153	TEDINS 29/31	1	1	2		153
3	154	CONTROL DUN PEA AUREOOL	2	1	1		154
43	155	MUTANT-6-5	2	1	1		155
948	156	P.SATIVUM-SUDAN	2	1	6		156
2881	157	P.SATIVUM-SUDAN	2	4	5		157
1109	158	P.SATIVUM-ETHIOPIA	2	1	7		158
222	159	P.SATIVUM-ETHIOPIA	2	1	2		159
931	160	P.SATIVUM-ETHIOPIA	2	1	6		160
624	161	P.SATIVUM-ETHIOPIA	2	1	4		161
1472	162	P.SATIVUM-ETHIOPIA	2	1	7		162
1994	163	P.SATIVUM-ETHIOPIA	2	2	1		163
2146	164	SUGGY	1	2	2		164
2622	165	P.SATIVUM-ETHIOPIA	2	3	0		165
1410	166	P.SATIVUM-ETHIOPIA	2	1	7		166
1228	167	P.SATIVUM-ETHIOPIA	4	1	7		167
2308	168	P.SATIVUM-ETHIOPIA	2	2	2		168
708	169	P.SATIVUM-ETHIOPIA	4	1	4		169
2274	170	P.SATIVUM-ETHIOPIA	2	2	2		170
1082	171	P.SATIVUM-ETHIOPIA	2	1	7		171
2646	172	P.SATIVUM-ETHIOPIA	2	3	0		172
57	173	P.SATIVUM-ETHIOPIA	1	1	1		173
1479	174	P.SATIVUM-ETHIOPIA	4	1	7		174
2232	175	P.SATIVUM-ETHIOPIA	3	2	2		175
299	176	P.SATIVUM-ETHIOPIA	2	1	2		176
317	177	P.SATIVUM-ETHIOPIA	2	1	3		177
33	178	P.SATIVUM-ETHIOPIA	2	1	1		178
2205	179	P.SATIVUM-ETHIOPIA	4	2	2		179
139	180	P.SATIVUM-ETHIOPIA	2	1	1		180
2838	181	KEERAU PEA	1	4	4		181
2895	182	P.SATIVUM-KHATMANDU	2	4	5		182
2062	183	KHADRAA	7	2	1		183
1263	184	KHADRAA	2	1	7		184
784	185	WIRAIG	2	1	5		185
2922	186	WIRAIG	3	4	5		186
514	187	WIRAIG	1	1	4		187
1310	188	WIRAIG	2	1	7		188
2926	189	WIRAIG	2	4	5		189
408	190	WIRAIG	2	1	3		190
511	191	WIRAIG	2	1	4		191
73	192	WIRAIG	2	1	1		192
2916	193	WIRAIG	2	4	5		193
2338	194	AROUS EL SHOAG	7	2	2		194
2556	195	AROUS EL SHOAG	7	2	2		195
2934	196	P.SATIVUM-GEORGIA	2	4	5		196
709	197	P.SATIVUM-GEORGIA	2	1	4		197
2859	198	P. ELATIUS	1	4	4		198
3014	199	P. ELATIUS	1	4	7		199
516	200	P.THEBAICUM	2	1	4		200
694	201	P.THEBAICUM	1	1	4		201
2075	202	THOMAS LAXTON ROGUE	7	2	1		202
1248	203	P.SATIVUM ASIATICUM GOV.	2	1	7		203
1132	204	P.SATIVUM CINEREUM GOV.	2	1	7		204
2672	205	P.SATIVUM IRCUTIANUM GOV.	2	3	0		205
742	206	P.SATIVUM IRCUTIANUM GOV.	3	1	5		206
1468	207	P.SATIVUM CHORESMICUM	1	1	7		207
770	208	STAMBORYJ-71	1	1	5		208
2900	209	P.SATIVUM ARVENSE	2	4	5		209
2900	209	P.SATIVUM ARVENSE	2	4	5		210
2457	210	LUCKNOW BONIYA	3	2	2		211
2511	211	LUCKNOW BONIYA	3	2	2		212
2719	212	P.SATIVUM ARVENSE	2	3	0		213
2912	214	P.SATIVUM ARVENSE	1	4	5		214
2160	215	ASAUJI	1	2	2		215
1863	216	KANAWARI	1	2	1		216
1949	217	FIELD PEA	1	2	1		217
713	218	FIELD PEA-INDIA	1	1	4		218
1371	219	FIELD PEA	2	1	7		219
1965	220	FIELD PEA	2	2	1		220
358	221	FIELD PEA-INDIA	1	1	3		221
478	222	FIELD PEA-INDIA	1	1	3		222
2626	223	FIELD PEA-INDIA	1	3	0		223
2978	224	P. FULVUM	1	4	6		224
2743	225	P. ABYSSINICUM	2	4	1		225
2722	226	P. ABYSSINICUM	3	4	1		226
2749	227	P. ABYSSINICUM	2	4	1		227
1089	228	P.SATIVUM-BOLIVIA	1	1	7		228
634	229	P.SATIVUM-MALAYA	1	1	4		229
396	230	EMISERESERE	2	1	3		230
279	231	EMITAKE	1	1	2		231
2889	232	MAISHO	1	4	5		232
993	233	MUKYIRA	2	1	6		233
2627	234	P.SATIVUM-KENYA	1	3	0		234
2155	235	P.SATIVUM-ETHIOPIA	2	2	2		235
911	236	P.SATIVUM-ETHIOPIA	2	1	6		236
607	237	P.SATIVUM-ETHIOPIA	2	1	4		237
100	238	P.SATIVUM-ETHIOPIA	2	1	1		238
1397	239	P.SATIVUM-ETHIOPIA	2	1	7		239
319	240	P.SATIVUM-ETHIOPIA	4	1	3		240
2875	241	P. HUMILE	1	4	4		241
639	242	KINNAURI LOCAL	1	1	4		242
1515	243	TWS-7/1	1	2	1		243
628	244	P.SATIVUM-RUSSIA	2	1	4		244
745	245	P.SATIVUM-RUSSIA	1	1	5		245
700	246	P.SATIVUM-RUSSIA	1	1	4		246
2903	247	PYARA MATAR	1	4	5		247
2822	248	MUSNNA ( MESTNYI MUSHTUNG)	1	4	3		248
2778	249	P. ELATIUS	1	4	2		249
2709	250	P. JOMARDII	2	3	0		250
2861	251	P.SATIVUM-ETHIOPIA	1	4	4		251
2863	252	P.SATIVUM-ETHIOPIA	1	4	4		252
132	253	P.SATIVUM-ETHIOPIA	2	1	1		253
2767	254	P. ELATIUS	1	4	2		254
2734	255	P. ELATIUS	2	4	1		255
783	256	MATRI	1	1	5		256
2413	257	H 57	2	2	2		257
2458	258	LOCAL NO 44	1	2	2		258
2436	259	LOCAL NO 44/2A	1	2	2		259
2272	260	LOCAL NO 44/2B	1	2	2		260
2760	261	P. ELATIUS	1	4	1		261
2768	262	P. ELATIUS	1	4	2		262
1213	263	P.SATIVUM-BALKANS	2	1	7		263
1486	264	P.SATIVUM-GREECE	1	1	7		264
1168	265	P.SATIVUM-GREECE	1	1	7		265
2712	266	P.SATIVUM-GREECE	2	3	0		266
347	267	P.SATIVUM-GREECE	1	1	3		267
1020	268	P.SATIVUM-CRETE	1	1	6		268
1333	269	P.SATIVUM-GREECE	1	1	7		269
553	270	P.SATIVUM-AFGHANISTAN	1	1	4		270
197	271	P.SATIVUM-ETHIOPIA	2	1	2		271
2009	272	P.SATIVUM-ETHIOPIA	1	2	1		272
1117	273	P.SATIVUM-ETHIOPIA	2	1	7		273
370	274	P.SATIVUM-ETHIOPIA	2	1	3		274
468	275	P.SATIVUM-CRETE	1	1	3		275
1703	276	P.SATIVUM-ETHIOPIA	2	2	1		276
117	277	P.SATIVUM-ETHIOPIA	1	1	1		277
1608	278	P.SATIVUM-AFGHANISTAN	1	2	1		278
453	279	P.SATIVUM-ETHIOPIA	4	1	3		279
998	280	P.SATIVUM-ALBANIA	2	1	6		280
2701	281	P.SATIVUM-ETHIOPIA	2	3	0		281
1073	282	P.SATIVUM-ETHIOPIA	2	1	7		282
2464	283	P.SATIVUM-ETHIOPIA	2	2	2		283
1028	284	P.SATIVUM-AFGHANISTAN	2	1	6		284
2941	285	P.SATIVUM-AFGHANISTAN	1	4	5		285
385	286	P.SATIVUM-GREECE	2	1	3		286
371	287	P.SATIVUM-ETHIOPIA	3	1	3		287
1313	288	P.SATIVUM-GREECE	1	1	7		288
272	289	P.SATIVUM-GREECE	2	1	2		289
2935	290	P.SATIVUM-ETHIOPIA	1	4	5		290
973	291	P.SATIVUM-ETHIOPIA	3	1	6		291
590	292	P.SATIVUM-GREECE	2	1	4		292
533	293	VWB 051	1	1	4		293
1018	294	VWB 068	1	1	6		294
864	295	P.SATIVUM-GREECE	2	1	5		295
2128	296	CHEMIN LONG	2	2	2		296
2260	297	THOMAS LAXTON	6	2	2		297
2503	298	DAISY	7	2	2		298
1979	299	PEERLESS	7	2	1		299
2610	300	SUTTONS EARLY GIANT	7	2	2		300
487	301	TELEGRAPH	4	1	3		301
2533	302	HUNDREDFOLD	7	2	2		302
2587	303	GRADUS	7	2	2		303
2275	304	SELECTED DUKE OF ALBANY	7	2	2		304
2202	305	FELTHAM FIRST	4	2	2		305
2306	306	MARKET GEM	3	2	2		306
2316	307	PILOT	4	2	2		307
2522	308	KELVEDON TRIUMPH	2	2	2		308
2433	309	IMPROVED HARBINGER	7	2	2		309
1806	310	ONWARD	7	2	1		310
2484	311	GRADUS	7	2	2		311
2303	312	ACHIEVEMENT	7	2	2		312
2325	313	DUKE OF ALBANY	7	2	2		313
2430	314	SUTTONS HUNDREDFOLD	7	2	2		314
1942	315	GLADSTONE	7	2	1		315
2401	316	LITTLE MARVEL	7	2	2		316
1866	317	FILLBASKET	7	2	1		317
1243	318	AMERICAN WONDER	6	1	7		318
1747	319	PERFECTED FREEZER-70A	7	2	1		319
206	320	WYOLA	7	1	2		320
398	321	ALASKA	2	1	3		321
349	322	CHENILLE	1	1	3		322
218	323	UNICA	1	1	2		323
2348	324	LAXTONS PROGRESS	7	2	2		324
2438	325	PIONEER	7	2	2		325
1638	326	ONWARD	7	2	1		326
1651	327	ONWARD	7	2	1		327
2711	328	P.SATIVUM-ETHIOPIA	2	3	0		328
2468	329	PILOT	2	2	2		329
1889	330	PEERLESS ROGUE	7	2	1		330
2239	331	ACHIEVEMENT	7	3	2		331
2157	332	HUNDREDFOLD	7	2	2		332
2490	333	KELVEDON TRIUMPH	4	2	2		333
1943	334	FELTHAM FIRST	2	2	1		334
2619	335	SUTTONS EARLY GIANT ROGUE	7	2	2		335
2619	335	SUTTONS EARLY GIANT ROGUE	6	2	2		336
642	336	PURPLE PODDED	2	1	4		337
2203	337	METEOR	3	2	2		338
2494	338	SUGAR PEA(FOGWILLS)	3	2	2		339
1836	339	SUGAR PEA (DOBBIES)	2	2	1		340
2551	340	CARTERS DWARF SUGAR	3	2	2		341
2199	341	CHEMIN LONGUE	3	2	2		342
748	342	CEFALONIA	2	1	5		343
1547	343	ONWARD	7	2	1		344
1496	344	SERPETTE	3	1	7		345
1944	345	GLADSTONE	7	2	1		346
1151	346	GIULLIVERT	1	1	7		347
840	347	KELVEDON WONDER	7	1	5		348
2141	348	CHEMIN LONG TARDIF	1	2	2		349
2240	349	KELVEDON TRIUMPH	4	2	2		350
823	350	ROI DES CONSERVES	1	1	5		351
2242	351	SCOUT	6	2	2		352
233	352	EARLY FREEZER	7	1	2		353
2055	353	CHEMIN LONG HATIF	3	2	1		354
2580	354	GLOIRE DE QUIMPER	1	2	2		355
2322	355	CHEMIN LONG	3	2	2		356
560	356	TRIOMPHE DE MANINET	1	1	4		357
1421	357	SURPRODUCTION	1	1	7		358
2204	358	RAFALE	1	2	2		359
2341	359	CHEMIN LONG DEMI HATIF	1	2	2		360
2382	360	ROI DES CONSERVES	1	2	2		361
1859	361	TELEFONE DE TREPAR	7	2	1		362
2019	362	EAN 44163	2	2	1		363
2497	363	LINCOLN	7	2	2		364
1457	364	DE OBIDOS	3	1	7		365
2166	365	CLAMART A TROIS GOUSSES	1	2	2		366
1839	366	MARVILLA DA AMERICA	6	2	1		367
2265	367	TELEFONE ANA	7	2	2		368
173	368	SABEL	2	1	1		369
2333	369	CHICHARA	1	2	2		370
145	371	POIS GRIS DE PRINTEMPS	1	1	1		371
660	372	POIS GRIS D'HIVER	4	1	4		372
821	373	CASUSA	1	1	5		373
1281	374	DA BEIRA	7	1	7		374
1821	375	MEIA PALHA NACIONAL	7	2	1		375
2515	376	LINCOLN	6	2	2		376
924	377	MARMA	2	1	6		377
384	378	HERO	1	1	3		378
1399	379	WEITOR	1	1	7		379
910	380	VALOR	2	1	6		380
133	381	DA 265	7	1	1		381
1805	382	DA 1608	7	2	1		382
2269	383	ALMA	7	2	2		383
158	384	ELWY	2	1	1		384
2201	385	HONEY	7	2	2		385
1986	387	VENUS	7	2	1		386
2617	388	URGENTA	6	2	2		387
2528	389	ENGLISH WONDER	7	2	2		388
575	391	CANNER 99GS	1	1	4		389
1292	392	DOUBLE ONE	7	1	7		390
2037	393	SHARPES 777	6	2	1		391
1865	394	KELVEDON WONDER	7	2	1		392
1461	395	VITALIS	7	1	7		393
901	396	NEW LINE PERFECTION	7	1	5		394
2189	397	SUTTONS LITTLE MARVEL	7	2	2		395
2442	398	FELTHAM FIRST	2	2	2		396
1693	399	CENNIA	6	2	1		397
2096	400	FAMOUS	7	2	1		398
2180	401	FROSTY	7	2	2		399
1831	402	JADE	7	2	1		400
2176	403	FRAZER	7	2	2		401
2535	404	MID FREEZER	7	2	2		402
142	405	WITHAM WONDER DWARF	6	1	1		403
1837	406	SMALL SIEVE FREEZER	7	2	1		404
2256	407	VICTORY FREEZER	7	2	2		405
1920	408	MULTIFREEZER-102	7	2	1		406
1920	408	MULTIFREEZER-102	7	2	1		407
2593	409	BIG BEN	4	2	2		408
2593	409	BIG BEN	4	2	2		409
366	410	SLEAFORD SURPRISE	7	1	3		410
2422	411	COBRI	1	2	2		411
1443	412	TEZIERLINDON	7	1	7		412
2145	413	FREEZER-989	7	2	2		413
1255	414	KELVEDON WONDER	7	1	7		414
1902	415	PERFECTED FREEZER-70A	7	2	1		415
2577	416	SURPRISE [HURST]	4	2	2		416
2620	417	LINCOLN	7	2	2		417
2536	418	ENGLISH WONDER	7	2	2		418
2097	419	CANNERS PERFECTION	6	2	1		419
1183	420	NEW LINE PERFECTION	6	1	7		420
2540	421	WITHAM WONDER DWARF	6	2	2		421
732	422	CANNER 99GS	4	1	5		422
1437	423	DIK TROM	2	1	7		423
1463	424	PAULI	1	1	7		424
1045	425	GREENGOLT	2	1	7		425
2187	426	SIEGERIN	6	2	2		426
1932	427	SPARKLE	7	2	1		427
1829	428	JOHNSONS FREEZER	7	2	1		428
536	429	SUPERFECTION	4	1	4		429
2476	430	GREENSHAFT	7	2	2		430
2508	431	WV 162F	7	2	2		431
407	432	CORONET	7	1	3		432
1935	433	SPRITE	7	2	1		433
1834	434	COMMANDO	6	2	1		434
1991	435	WISCONSIN PERFECTION	7	2	1		435
2662	436	ALASKA-144	3	3	0		436
1851	437	NEW ERA	7	2	1		437
1769	438	NEW SEASON	7	2	1		438
2564	439	MYZAR	7	2	2		439
428	440	ORFAC	6	1	3		440
1595	441	PUGET	7	2	1		441
2409	442	SKAGIT	7	2	2		442
1900	443	SULTAN	7	2	1		443
756	444	NEW WALES	7	1	5		444
1678	445	NEW ERA	6	2	1		445
1669	446	WISCONSIN-183	6	2	1		446
1802	447	PERFECTION WR	7	2	1		447
1844	448	PROGRESS NO 9	6	2	1		448
2154	449	THOMAS LAXTON	6	2	2		449
1893	450	ONWARD	7	2	1		450
1777	451	A-100	6	2	1		451
2039	452	SLEAFORD KESKO	7	2	1		452
1219	453	COMIRE	6	1	7		453
1735	454	PREPERFECTION	3	2	1		454
247	455	BETA	7	1	2		455
1731	456	COOLWONDER	7	2	1		456
2152	457	KONFRIX	4	2	2		457
1396	458	SALOUT	7	1	7		458
526	459	KESTREL	6	1	4		459
2179	460	TARGET	4	2	2		460
334	462	HYOGO SUGAR	3	1	3		461
1934	464	BLACK EYE	3	2	1		462
621	465	FRENCH SUGAR	4	1	4		463
627	466	EARLY THIRTY DAYS	1	1	4		464
2329	467	DWARF SUGAR	2	2	2		465
1476	468	HOJU SUGAR	2	1	7		466
682	469	TLETA	4	1	4		467
813	470	ZEM	1	1	5		468
2181	471	TARGET	7	2	2		469
195	472	CORONA IMPERIALE	6	1	2		470
2480	473	MARKET GEM	4	2	2		471
1945	474	NEPTUNE	6	2	1		472
1956	475	H 302-2	7	2	1		473
2679	476	H 311-2-1	6	3	0		474
2624	477	H 163-3	7	3	0		475
400	478	H 244-2	7	1	3		476
269	479	STERN	7	1	2		477
499	480	MINGOMARK	7	1	4		478
2137	481	MIGNON	7	2	2		479
510	482	FACETA	3	1	4		480
434	483	DORLA	6	1	3		481
2553	484	K51-532	6	2	2		482
1907	485	LARK	7	2	1		483
622	486	DART	2	1	4		484
1784	488	LAUREL	7	2	1		485
1744	489	ALPINE	6	2	1		486
2059	490	PERFA	7	2	1		487
1462	491	TRITON	6	1	7		488
2165	492	POSTILLON	7	2	2		489
604	493	NEPTUNE	7	1	4		490
1577	494	815	3	2	1		491
397	496	405	7	1	3		492
831	497	FINETTE	2	1	5		493
324	498	EXCEL	7	1	3		494
2630	499	NUWEL	7	3	0		495
2006	500	GALAXIE	7	2	1		496
1823	501	TEZIERIDEE	6	2	1		497
369	502	RONDO	1	1	3		498
852	503	PICKUP	7	1	5		499
2579	504	GREENFEAST	7	2	2		500
2397	505	FREEZ-ELITE	6	2	2		501
1533	506	PUGET-86-64	7	2	1		502
2541	507	FREEZER-69	7	2	2		503
306	508	VEDETTE	7	1	2		504
2391	509	JET	7	2	2		505
1539	510	MULTIFREEZER-102	6	2	1		506
2400	511	NUGGET	7	2	2		507
2236	512	LARK	7	2	2		508
1716	513	OLYMPIC A	7	2	1		509
2320	514	SLEAFORD SUNRISE-78-65	6	2	2		510
2629	515	853-64	7	3	0		511
2486	516	MARO	4	2	2		512
2486	516	MARO	4	2	2		513
1684	517	S-49	7	2	1		514
1754	518	B52-1	6	2	1		515
1559	519	PERFECTION-317	6	2	1		516
727	520	EARLY PERFECTION-1322	7	1	5		517
1794	521	C.R.PERFECTION(CRE)	7	2	1		518
1924	522	EARLY HARVEST	7	2	1		519
2402	523	MIDSEASON FREEZER	6	2	2		520
2365	524	FREEZER-69	7	2	2		521
2143	525	DARK GREEN PERFECTION	6	2	2		522
1697	526	SURPRISE-60	7	2	1		523
1308	527	EARLY SWEET-11	7	1	7		524
2379	528	ALLSWEET STRAIN-11	6	2	2		525
1812	529	EARLY PERFECTION-11	6	2	1		526
121	530	PERFECTED FREEZER-60	1	1	1		527
2654	531	ALASKA-14A	3	3	0		528
1227	532	SMALL LATE CANNER	6	1	7		529
2191	533	PERFECTED FREEZER-60	6	2	2		530
2147	534	PERFECTED WALES	7	2	2		531
2162	535	FRASER A	6	2	2		532
1756	536	OLYMPIC A	6	2	1		533
95	537	ALASKA-130	2	1	1		534
1510	538	ST102-69	6	2	1		535
943	539	FREEZER-69	7	1	6		536
2209	540	PERFECTED FREEZER-70A	7	2	2		537
688	541	SURPRISE-60	7	1	4		538
2324	542	MULTIFREEZER-410	7	2	2		539
1069	543	PERFECTION	6	1	7		540
2420	544	CORNEL	7	2	2		541
2573	545	GLORIOSA	6	3	2		542
923	546	GOTTINGA	6	1	6		543
1021	547	NEPTUNE	7	1	6		544
1579	548	CADET	6	2	1		545
425	550	NZ 198	6	1	3		546
1869	551	NUWEL	6	2	1		547
2068	552	RIVALIN NZ51	6	2	1		548
2358	553	EXCELLENZ	6	2	2		549
2047	554	SIEGERIN	6	2	1		550
2334	555	KONSERVANDA	7	2	2		551
1686	556	RHEINPERLE	2	2	1		552
2217	558	CLAUSELAN	2	3	2		553
2088	559	VOLONTAIRE	4	2	1		554
2489	560	CLAUSE-50	2	2	2		555
2206	561	DA 1647	4	2	2		556
817	562	KALIFE	4	1	5		557
1198	563	ARKEL	6	1	7		558
2584	564	SENATEUR	6	3	2		559
1287	565	BONITA	7	1	7		560
290	566	OBERON	4	1	2		561
2514	567	CENTURION	6	2	2		562
525	568	DISKO	7	1	4		563
1867	569	CITATION (WV-100F)	6	2	1		564
2224	570	ESQUIRO (WV-157F)	6	2	2		565
2142	571	WV-160F	7	2	2		566
2003	572	WV-183F	6	2	1		567
1961	573	WV-192F	7	2	1		568
2591	574	POLARETTE	1	2	2		569
2467	575	COBRETTE	3	2	2		570
2372	576	ROI DE FINS VERT	1	2	2		571
836	577	SOMMETTE	1	1	5		572
1797	578	PERFECTION-3040	6	2	1		573
2218	579	PRIDE	7	2	2		574
2297	580	SUN VALLEY	6	2	2		575
1661	581	FRIDOL	6	2	1		576
1414	582	VITALETTE	6	1	7		577
1864	583	MINARETTE	6	2	1		578
2513	584	RECETTE (C-4)	6	2	2		579
895	585	WV-1080	6	1	5		580
300	586	WV-74F	6	1	2		581
2042	587	WV-69F	6	2	1		582
2538	588	IHAR ?	6	2	2		583
2220	589	LINCOLN	6	2	2		584
844	590	NR-19	7	1	5		585
1051	591	MAJOWY	3	1	7		586
1067	592	CUD KELWEDON	6	1	7		587
598	593	EXPRESS ALASKA	3	1	4		588
847	594	NIKE	6	1	5		589
1374	595	NIKE-2	6	1	7		590
1160	596	ALDOT	2	1	7		591
1955	597	ACE	7	2	1		592
1087	598	ALASKA STAR	1	1	7		593
1764	599	EUREKA	7	2	1		594
2170	600	EARLY FROSTY	7	2	2		595
1239	601	ALASKA SWEET	7	1	7		596
691	602	ALASKA-423	4	1	4		597
2010	603	GALAXIE	7	2	1		598
1224	604	DAINTY	6	1	7		599
2149	605	FREEZONIAN	7	2	2		600
281	606	NEW LINE PERFECTION	7	1	2		601
1989	607	EARLY PERFECTION-3040	7	2	1		602
1723	608	PERFECTION-326	7	2	1		603
2290	609	PRIDE	7	2	2		604
483	610	NEW LINE PERFECTION	6	1	3		605
2060	611	WASATCH	7	2	1		606
2030	612	PERFECTION-340-40	7	2	1		607
2089	613	PERFECTED FREEZER	6	2	1		608
2516	614	ICER-95	4	2	2		609
2359	615	IGLOO	7	2	2		610
2940	616	MICHAUXI	1	4	5		611
1128	617	ARTHUR	1	1	7		612
1302	618	CENTURY	1	1	7		613
2278	619	ALDERMAN-10-3W	7	2	2		614
1971	620	FROSTY-66-1W	6	2	1		615
236	621	D.S.P.-51-1W	6	1	2		616
71	622	D.S.P.-35-3W	6	1	1		617
1922	623	EARLY ONWARD-88-12W	6	2	1		618
2213	624	VICTORY FREEZER-79-5W	7	2	2		619
2340	625	FREEZ-ELITE-55-60T	6	2	2		620
863	626	KELVEDON WONDER-18-1W	7	1	5		621
1750	627	FREEZER-90-2W	7	2	1		622
2598	628	W M R LINCOLN-45-1W	6	2	2		623
2600	629	PROGRESS-9-67-14W	6	2	2		624
2132	630	FOLI	6	2	2		625
2227	631	TAFERLREUDE	7	2	2		626
1276	632	NAPO	7	1	7		627
617	633	KRETA-40	1	1	4		628
2543	634	ERBSEN M.PURPUREN HULSEN	2	2	2		629
221	635	VILMORIN VI	2	1	2		630
803	636	MARKTUBERRASCHUNG	1	1	5		631
1649	637	KOLBFULLER ZWR9	3	2	1		632
1835	638	KOLBFULLER ZWR9	3	2	1		633
1114	639	DEBUT	7	1	7		634
597	640	WISCONSIN MERIT	6	1	4		635
2384	641	KRONENERBSE	4	2	2		636
814	642	FRUHE NIEDRIGE VOLLTRANG	1	1	5		637
2509	643	DE GRACE LUSKOWY	2	2	2		638
816	644	CARDINAL	1	1	5		639
1917	645	AVIATOR	3	2	1		640
949	646	SERPETTE GUILLOTEAUX	1	1	6		641
521	647	SHARPES FIRST EARLY	1	1	4		642
2592	648	ADMIRAL BEATTY	7	2	2		643
2398	649	ADMIRAL BEATTY	6	2	2		644
2251	650	PILOT	4	2	2		645
211	651	MAIPERLE	3	1	2		646
2228	652	BURPEANA	7	2	2		647
2435	653	MIRACLE	7	2	2		648
2139	654	P. SATIVUM -UNKNOWN	3	2	2		649
744	655	KRONENERBSE	2	1	5		650
2221	656	GLACIER	7	2	2		651
55	657	MANSHOLTS IVORA	4	1	1		652
968	658	MANSHOLTS DOLFIJN	4	1	6		653
2175	659	MANGETOUT DE 40-JOURS	3	2	2		654
2110	660	ONSA	3	2	2		655
562	661	GREGORIS	7	1	4		656
1973	662	RAPID	7	2	1		657
2258	663	ZSEGALOV	6	2	2		658
2566	664	ALASKA DWARF	3	2	2		659
2192	665	LANCASHIRE LAD	6	2	2		660
1931	666	HERMA	7	2	1		661
937	667	BULAVA	3	1	6		662
2496	668	CHRESTENSENS GLORIOSA	7	2	2		663
643	669	EXPRESS	3	1	4		664
1899	670	MONARCH	6	2	1		665
1076	672	MAIKONIG	3	1	7		666
697	673	MAIKONIGIN	3	1	4		667
876	674	ECLIPSE	3	1	5		668
1380	675	ZWAANS ARANTI	3	1	7		669
2310	676	COMBIA	7	2	2		670
1326	677	VELGA	6	1	7		671
2076	678	CLIPPER	3	2	1		672
2574	679	GLOIRE DE QUIMPER	1	2	2		673
2574	679	GLOIRE DE QUIMPER	1	2	2		674
2164	680	MIGNON	3	2	2		675
2080	681	VOLANTAISE CLAUSE	3	2	1		676
886	682	EMIR TAZIER	3	1	5		677
2410	683	RIESEN MAI	3	2	2		678
2072	684	OVOSNOJ LUSALINJ TOMASLA	6	2	1		679
2377	685	MARIZA	7	2	2		680
2104	686	CLIMAX	7	2	2		681
2104	686	CLIMAX	7	2	2		682
154	687	KENTISH INVICTA	3	1	1		683
655	688	SPERBA	3	1	4		684
2524	689	WELCOME	3	2	2		685
1412	690	GULIVER	4	1	7		686
2729	691	SMALL BLACK PEA	2	4	1		687
330	692	LENINGRAD-P62	2	1	3		688
851	693	BROCHETTE PURPLE FLOWERED	3	1	5		689
1328	694	UMBELLATE PURP.FLD.ACACIA	2	1	7		690
2518	695	PURP.PODDED GREEN BACK	5	2	2		691
2544	696	DWARF PURPLE PODDED	4	2	2		692
2811	697	LENINGRAD-P85	1	4	3		693
1646	698	IC 700	4	2	1		694
610	699	KARMAZINOVYI GIBRID	1	1	4		695
63	700	IVORA	2	1	1		696
338	701	P.SATIVUM-ITALY	2	1	3		697
102	702	DOLFIJN	2	1	1		698
534	703	FINNISCHE FUTTERERBSE	2	1	4		699
848	704	P.SATIVUM-AFGHANISTAN	2	1	5		700
2914	705	P.SATIVUM-AFGHANISTAN	2	4	5		701
246	706	P.SATIVUM-AFGHANISTAN	1	1	2		702
2909	707	P.SATIVUM-TRANSCAUCASICUM	1	4	5		703
354	708	P.SATIVUM-AFGHANISTAN	2	1	3		704
1568	709	SVALOFS NOTAART	1	2	1		705
616	710	P.SATIVUM-GREECE	2	1	4		706
922	711	AUSTRIAN WINTER	2	1	6		707
1187	712	MAPLE PEA	1	1	7		708
1215	713	PURPLE FLD.,RED. STIP.	2	1	7		709
1631	714	P. ELATIUS	1	2	1		710
2927	715	P.SATIVUM	1	4	5		711
2798	716	P.SATIVUM ANKOBERENSE	2	4	3		712
31	717	MANSHOLTS IVORA	4	1	1		713
248	718	OMEGA-WAXLESS	4	1	2		714
1681	719	HERMA	6	2	1		715
2418	720	MAIENMARK	7	2	2		716
1929	721	EXCELSIOR	6	2	1		717
1288	722	SCHREIBERS PRIMATA	7	1	7		718
2403	723	PRIMEX	4	2	2		719
289	724	HEEMANNS	4	1	2		720
743	725	NEOPLASTIC POD-Np	4	1	5		721
2376	726	B265-1347-1	7	2	2		722
2058	727	B265-1347-2	7	2	1		723
2416	728	B265-1347-4	7	2	2		724
2027	729	B265-1347-5	7	2	1		725
636	730	SHTAMBOVYI 219	3	1	4		726
2460	731	SHTAMBOVYI 3-31	7	2	2		727
76	732	SHTAMBOVYI 180	3	1	1		728
2339	733	RANNII KONSERVNYI 2021	7	2	2		729
216	734	RUDUKAI	2	1	2		730
2073	735	GREITUKIA	3	2	1		731
1828	736	ASMER 006/65	7	3	1		732
1680	737	ASMER 007/65	7	2	1		733
1827	738	ASMER 008/65	6	2	1		734
1536	739	ASMER 009/65	6	2	1		735
1730	740	ASMER 010/65	6	2	1		736
1682	741	ASMER 011/65	7	2	1		737
48	742	ASMER 012/65	7	1	1		738
213	743	ASMER 013/65	7	1	2		739
1597	744	ASMER 015/65	7	2	1		740
1673	745	ASMER 017/65	6	2	1		741
1581	746	ASMER 018/65	7	3	1		742
1538	747	ASMER 019/65	7	2	1		743
1796	748	P.SATIVUM-CANADA	7	2	1		744
2643	749	PISUM M-129	2	3	0		745
1254	750	P.SATIVUM-TURKEY	2	1	7		746
2796	751	P.SATIVUM-AFGHANISTAN	1	4	3		747
2848	752	P.SATIVUM-INDIA	1	4	4		748
618	753	P.SATIVUM-TURKEY	1	1	4		749
2929	754	GR.SEEDED PROFUSION	3	4	5		750
328	755	KING TUT	4	1	3		751
988	756	RAMOSUS-ram	2	1	6		752
2388	757	SUPCOVERT	2	2	2		753
1841	758	STARNAIN	1	2	1		754
637	759	HYBRIS	3	1	4		755
2115	760	KING	2	2	2		756
685	761	CHIPEAU	3	1	4		757
427	762	NO-79	1	1	3		758
226	763	ESMERALDA	6	1	2		759
2291	764	FREEZER-39	7	2	2		760
489	765	FREEZER-105	7	1	3		761
2284	766	CANTERBURY FREEZER-4	7	2	2		762
1621	767	FROSTY FREEZER	7	2	1		763
724	768	FREEZER-69	7	1	4		764
1534	769	FREEZER-203	7	2	1		765
1790	770	CANNER-263	6	2	1		766
1772	771	CANNER KING	7	2	1		767
1305	772	CAMBRIDGE MULTIFOLD	3	1	7		768
2586	773	RANGER	4	2	2		769
1619	774	EARLY FLOWERING	7	2	1		770
678	775	P.SATIVUM	3	1	4		771
857	776	P.SATIVUM	2	1	5		772
201	777	P.SATIVUM	1	1	2		773
1513	778	P.SATIVUM	1	2	1		774
2385	779	P.SATIVUM	7	2	2		775
250	780	DA 1608	7	1	2		776
1691	781	LAXTON SUPERB	3	2	1		777
416	782	MARTUS	4	1	3		778
1046	783	PLATINUM	7	1	7		779
305	784	SLEAFORD ORBITER	6	1	2		780
297	785	STIRLING	7	1	2		781
600	786	GREGORYS SURPRISE	6	1	4		782
723	787	MINERVA	1	1	4		783
2295	788	HISTON KING SIZE	9	2	2		784
175	789	PARADE	9	1	1		785
898	790	ELVIRA	7	1	5		786
87	791	WBH 1155	2	1	1		787
959	792	CHENILLE	2	1	6		788
999	793	WBH 578	2	1	6		789
789	794	WBH 774	2	1	5		790
808	796	CHLOROTICA-chi-3	1	1	5		791
311	797	CHLOROTICA-chi	1	1	2		792
1036	798	WBH 5469	6	1	6		793
1036	798	WBH 5469	6	1	6		794
1036	798	WBH 5469	6	1	6		795
2414	799	GOLDKONIG	7	2	2		796
1246	800	P. ELATIUS	4	1	7		797
644	801	GRAUERBSE	2	1	4		798
2459	802	WINGES-37-red1-1	6	2	2		799
1077	803	WBH 680	2	1	7		800
2855	804	P.TIBETANICUM	6	4	4		801
331	805	WELLENSIEK'S WHITE INDENT, di	2	1	3		802
1556	806	NAVICULA APERTUS-nap	7	3	1		803
671	807	P.SATIVUM-TURKEY	1	1	4		804
1417	808	WINTER HARDY	3	1	7		805
103	809	WINTER HARDY	4	1	1		806
110	810	WINTER HARDY	6	1	1		807
49	811	AUREOOL ( DUN PEA)	4	1	1		808
2053	812	BLACK EYED SUSAN	1	2	1		809
1455	813	YELLOW POLLEN-yp	4	1	7		810
1416	814	MARX FASCIATED-fa	7	1	7		811
983	815	UNDULATIFOLIUS-un	7	1	6		812
2424	816	WBH 1185	2	2	2		813
2396	817	WISCONSIN-711	3	2	2		814
2498	818	WBH 1355	6	2	2		815
702	819	AGEOTROPUM-age	1	1	4		816
104	820	STIFF STRAW	1	1	1		817
2483	822	DESYNAPTIC-ds	4	2	2		818
2557	823	EARLY FLOWERING	1	2	2		819
2576	824	GOTTSCHALK-68C	4	2	2		820
987	825	FASCIATED-fa	1	1	6		821
2582	826	DICHOTOMIC STEM-bif	3	2	2		822
1065	827	P.SATIVUM-HOLLAND	7	1	7		823
2024	828	MAXIMO-REDUCTUS-mare	4	2	1		824
1779	829	MAXIMO-REDUCTUS-mare	7	2	1		825
2351	830	MAXIMO-REDUCTUS-mare	7	2	2		826
829	831	MAXIMO-REDUCTUS-mare	2	1	5		827
1998	832	MAXIMO-REDUCTUS-mare	7	2	1		828
2421	833	MAXIMO-REDUCTUS-red1-4	1	2	2		829
1053	834	MAXIMO-REDUCTUS-mare	7	1	7		830
625	835	MAXIMO-REDUCTUS-mare	7	1	4		831
2007	836	MAXIMO-REDUCTUS-mare	4	3	1		832
1953	837	MAXIMO-REDUCTUS-mare	4	3	1		833
1013	838	OBOVATUS-obo	4	1	6		834
930	839	OBOVATUS-obo	2	1	6		835
930	839	OBOVATUS-obo	2	1	6		836
930	839	OBOVATUS-obo	2	1	6		837
2606	840	LAMM 19	4	2	2		838
2615	841	LAMM 19	4	2	2		839
72	842	LAMM 105	2	1	1		840
174	843	LAMM 105	2	1	1		841
2429	844	NILSSONS ANGUSTIFOLIA	4	2	2		842
462	845	DE HAANS SLENDER	2	1	3		843
1106	846	HORIZONTALIS-ho	2	1	7		844
547	847	REDUCTUS-red	2	1	4		845
348	848	IHAR-8	1	1	3		846
2949	849	P. FULVUM	1	4	6		847
567	850	IHAR-10	1	1	4		848
137	851	P.SATIVUM-ISRAEL	1	1	1		849
440	852	C369-138-8:af	2	1	3		850
2195	853	P.SATIVUM-USA	7	2	2		851
2190	854	NARROW LEAVES dim-1	3	2	2		852
2597	855	CHLOROPHYLL MUTANT	3	2	2		853
2618	856	GOTTSCHALK-140C	1	2	2		854
2323	857	CHEMIN LONG-NP	1	2	2		855
2296	858	ESQUIRE	6	2	2		856
1379	859	MIDINETTE	3	1	7		857
2038	860	CHEMIN LONG TETRAPLOID	1	2	1		858
608	862	IHAR-6	2	1	4		859
1969	863	BLACK EYED SUSAN TETRA.	2	2	1		860
3007	864	P. FULVUM TETRAPLOID	1	4	6		861
2980	865	P. FULVUM TETRAPLOID	1	4	6		862
2731	866	P. ABYSSINICUM TETRA.	2	4	1		863
2745	867	P. ABYSSINICUM TETRA.	2	4	1		864
2545	868	IMPROVED HARBINGER ROGUE	7	2	2		865
1552	869	ONWARD ROGUE	7	2	1		866
1552	869	ONWARD ROGUE	7	2	1		867
2347	870	GRADUS ROGUE	6	2	2		868
2846	871	ACHIEVEMENT ROGUE	6	4	4		869
1825	872	DUKE OF ALBANY ROGUE	7	2	1		870
2374	873	SUTTONS HUNDREDFOLD ROGUE	7	2	2		871
1980	874	THOMAS LAXTON ROGUE	4	2	1		872
1966	875	PEA CONSERVA ROGUE	6	2	1		873
2244	876	LAXTONS PROGRESS ROGUE	7	2	2		874
1670	877	PIONEER ROGUE	7	2	1		875
1921	878	ONWARD ROGUE	6	2	1		876
2415	879	PILOT ROGUE	3	2	2		877
243	880	MANGETOUT ROGUE	2	1	2		878
2571	881	ACHIEVEMENT ROGUE	7	2	2		879
2596	882	HUNDREDFOLD ROGUE	7	2	2		880
2283	883	KELVEDON TRIUMPH ROGUE	4	2	2		881
2423	884	FELTHAM FIRST ROGUE	4	2	2		882
767	885	CEFALONIA ROGUE	2	1	5		883
1226	886	GREENGOLT ROGUE	4	1	7		884
220	887	BLACK EYED SUSAN ROGUE	3	1	2		885
1804	888	LAXTON SUPERB ROGUE	4	2	1		886
2432	889	DAISY ROGUE	6	2	2		887
2450	891	GOLDKONIG ROGUE	7	2	2		888
1765	892	KINNAURI LOCAL ROGUE	3	2	1		889
1883	893	KINNAURI LOCAL ROGUE	3	2	1		890
2331	895	ROGUE SELECTION	2	2	2		891
519	897	MANSHOLTS 70-240	1	1	4		892
1325	898	MANSHOLTS 70-230	1	1	7		893
964	899	PURA	3	1	6		894
244	900	FLORIDA	3	1	2		895
665	901	LACINIATA-lac	1	1	4		896
447	902	TWISTED POD CHL.-twp,chi-6	2	1	3		897
837	903	LIGHT GREEN CHLOROTICA-chi-5	1	1	5		898
1295	904	LIGHT GREEN CHLOROTICA-chi-2	1	1	7		899
1356	905	ALBINA-alb	2	1	7		900
712	906	XANTHA-xa-5	2	1	4		901
2877	907	TERMINALIS-alt	7	4	4		902
764	908	CHLOROTICA-chi	4	1	5		903
781	909	TERMINALIS XANTHA-xat	4	1	5		904
2025	910	CHLOROTICA-chi	7	3	1		905
497	911	CHLOROTICA-chi	6	1	4		906
838	912	CHLOROTICA-chi	4	1	5		907
641	913	CHLOROTICA-chi	1	1	4		908
392	914	XANTHA-xa-1	7	1	3		909
252	915	VIRIDIS?	7	1	2		910
252	915	VIRIDIS?	7	1	2		911
245	916	CHLOROTICA-chi	1	1	2		912
653	917	CHLOROTICA-chi	1	1	4		913
2616	918	CHLOROTICA-chi	3	2	2		914
953	919	TERMINALIS-alt	2	1	6		915
2029	920	AUREA-au	2	2	1		916
989	921	CHLORINA-Ch	2	1	6		917
2383	922	HUNDREDFOLD ROGUE	7	2	2		918
2277	923	GRADUS ROGUE	7	2	2		919
2285	924	SEL.DUKE OF ALBANY	9	2	2		920
1663	925	FELTHAM FIRST ROGUE	4	2	1		921
2257	926	MARKET GEM ROGUE	4	2	2		922
955	927	PILOT ROGUE	4	1	6		923
2481	928	KELVEDON TRIUMPH ROGUE	4	2	2		924
2032	929	NUNHEMS 55/69	7	2	1		925
2052	930	VENLONA 2	1	2	1		926
2472	931	TELEGRAPH ROGUE	4	2	2		927
779	932	WEITOR	1	1	5		928
1316	933	W.R.ALASKA	2	1	7		929
1963	934	N.W.R.HYALITE	7	2	1		930
1739	935	DELWICHE COMMANDO	7	2	1		931
209	937	MISERISERI	2	1	2		932
2894	938	EMISHA	3	4	5		933
153	939	EBTALI	1	1	1		934
2621	940	91-1	6	2	2		935
2546	941	SPIKET	3	2	2		936
1909	942	HORAL	6	2	1		937
1493	943	TELEPHONE	7	1	7		938
2572	944	FURORE	6	2	2		939
1908	945	EARLY WALES	7	2	1		940
2891	946	PI 273209	2	4	5		941
594	947	P.SATIVUM-ENGLAND	3	1	4		942
990	948	CENTUARY	1	1	6		943
2648	949	P.SATIVUM-INDIA	1	3	0		944
1150	950	P. ELATIUS	1	1	7		945
2219	951	ALDERMAN	7	2	2		946
298	952	KOROZA	4	1	2		947
1062	953	731497-731499	4	1	7		948
2008	954	731497-731499	9	2	1		949
609	955	CENTUARY	1	1	4		950
587	956	TRAPPER	1	1	4		951
239	957	TRIUMPH	1	1	2		952
2083	958	IHAR-16	1	2	1		953
2841	959	P.SATIVUM-TURKEY	2	4	4		954
757	960	P.SATIVUM-TURKEY	2	1	5		955
1360	961	P.SATIVUM-TURKEY	4	1	7		956
2282	962	P.SATIVUM-TURKEY	4	2	2		957
1392	963	P.SATIVUM-TURKEY	4	1	7		958
936	964	P.SATIVUM-TURKEY	1	1	6		959
256	965	P.SATIVUM-TURKEY	1	1	2		960
684	966	PROCO	1	1	4		961
1	967	P.SATIVUM-ETHIOPIA	1	1	1		962
41	968	P.SATIVUM-ETHIOPIA	1	1	1		963
824	969	P.SATIVUM-GERMANY	3	1	5		964
22	970	P.SATIVUM-HOLLAND	4	1	1		965
2673	971	REVA	1	3	0		966
680	972	UMBELLATA PURP.FLD.ACACIA	4	1	4		967
107	973	P.SATIVUM-USA	4	1	1		968
2123	974	PURPLE PODS	4	2	2		969
1718	975	P.SATIVUM-COSTA RICA	3	2	1		970
1347	976	P.SATIVUM-HOLLAND	5	1	7		971
1484	977	EROICA	4	1	7		972
1030	978	TKOROSPELYJ-16	4	1	6		973
963	979	JUZNYJ	2	1	6		974
1477	980	CISMINSKIJ-210	3	1	7		975
267	981	UL'JANOVSKIJ-68	1	1	2		976
771	982	ULADOVSKIJ 8	1	1	5		977
825	983	CELIABINSKIJ-71	1	1	5		978
2342	984	SATILOV ZERNOZ	1	2	2		979
415	985	PELUSKA	2	1	3		980
1064	986	OMSKIJ	1	1	7		981
1427	987	JUBILEJNYJ-62	6	1	7		982
909	989	ULADOVSKIJ JUB	1	1	6		983
2456	990	MIRAQUEEN	6	2	2		984
1919	991	TRUMPET	7	2	1		985
1116	992	TORSDAG	1	1	7		986
1860	993	TORSDAG-K6	1	2	1		987
676	994	TORSDAG-K10	1	1	4		988
227	995	TORSDAG-K58	1	1	2		989
926	996	TORSDAG-K59	1	1	6		990
1124	997	TORSDAG-K74	1	1	7		991
1426	998	TORSDAG-K64	1	1	7		992
1111	999	TORSDAG-K69	1	1	7		993
482	1000	TORSDAG-K236	1	1	3		994
1162	1001	TORSDAG-K237	1	1	7		995
1060	1002	TORSDAG-K483	1	1	7		996
1170	1003	TORSDAG-K549	1	1	7		997
276	1004	TORSDAG-K550	1	1	2		998
1435	1005	TORSDAG-K557	1	1	7		999
2951	1006	P. FULVUM	1	4	6		1000
2976	1007	P. FULVUM	1	4	6		1001
3003	1008	P. FULVUM	1	4	6		1002
2962	1009	P. FULVUM	1	4	6		1003
2967	1010	P. FULVUM	1	4	6		1004
2994	1011	P. FULVUM	1	4	6		1005
2979	1012	P. FULVUM	1	4	6		1006
303	1013	RAMOSUS-rms	2	1	2		1007
605	1014	MARO ROGUE	4	1	4		1008
605	1014	MARO ROGUE	1	1	4		1009
2082	1015	FROGEL	6	2	1		1010
874	1016	FRIMAS	1	1	5		1011
1206	1017	KELVEDON WONDER	7	1	7		1012
1202	1018	TEZIERIDEE	6	1	7		1013
2463	1019	BEAGLE(HURST)	7	2	2		1014
578	1020	CANICE(HURST)	7	1	4		1015
996	1021	SLEAFORD ORBITER	7	1	6		1016
869	1022	PARTRIDGE	1	1	5		1017
2243	1023	PIRI	7	2	2		1018
2194	1024	PATEA	7	2	2		1019
2449	1025	PUKE	6	2	2		1020
2234	1026	PANIA	7	2	2		1021
2575	1027	RAMTO	4	2	2		1022
1173	1028	P.SATIVUM-NEPAL	1	1	7		1023
1349	1029	P.SATIVUM-INDIA	2	1	7		1024
323	1030	P.SATIVUM-IRAN	1	1	3		1025
1887	1032	P.SATIVUM-INDIA	1	2	1		1026
2858	1033	P.SATIVUM-INDIA	2	4	4		1027
1269	1034	P.SATIVUM-ETHIOPIA	2	1	7		1028
735	1035	P.SATIVUM-TURKEY	1	1	5		1029
2668	1036	P.SATIVUM-GERMANY	2	3	0		1030
720	1037	P.SATIVUM-TURKEY	2	1	4		1031
1166	1038	P.SATIVUM-TURKEY	4	1	7		1032
1465	1039	P.SATIVUM-TURKEY	2	1	7		1033
2801	1040	P.SATIVUM-AFGHANISTAN	2	4	3		1034
1948	1041	THE LINCOLN	4	2	1		1035
2512	1042	KING TUT	4	2	2		1036
2065	1043	KING TUT	2	2	1		1037
1616	1044	74-SN3	2	2	1		1038
2707	1045	74-SN4	1	3	0		1039
2281	1046	74-SN5	1	2	2		1040
1910	1047	WIS-7101	7	2	1		1041
1327	1048	WIS-7102	7	1	7		1043
1876	1049	WIS-7103	6	2	1		1044
1848	1051	WIS-7105	7	2	1		1045
1749	1052	WIS-7106	7	2	1		1046
1758	1053	WIS-7107	7	2	1		1047
1999	1054	ARVEJA BLANCA DE SOGAMSO	1	2	1		1048
1471	1055	ICA BOJACA	1	1	7		1049
2506	1056	BOYACA 3-BONZA	2	2	2		1050
969	1057	ANTIOQUIA I CHILENA	1	1	6		1051
1850	1058	ICA GUATECANA	1	2	1		1052
1696	1059	CUNDINAMARCA-1	1	2	1		1053
500	1060	CUNDINAMARCA-4	2	1	4		1054
892	1061	CUNDINAMARCA-5	1	1	5		1055
736	1062	CUNDINAMARCA-6	2	1	5		1056
1810	1063	CUNDINAMARCA-9	2	2	1		1057
2064	1065	WSU-7	7	2	1		1058
2299	1066	WSU-12	7	2	2		1059
530	1067	WSU-23	7	1	4		1060
381	1068	BIRTE	1	1	3		1061
1335	1069	WILTY-wil	7	1	7		1062
603	1070	AKARA	1	1	4		1063
395	1071	BESELIYA	2	1	3		1064
686	1072	AKARA	1	1	4		1065
494	1073	P.SATIVUM-TURKEY	1	1	3		1066
2762	1074	P. ELATIUS	1	4	2		1067
151	1075	P. ELATIUS	1	1	1		1068
918	1076	P.SATIVUM-TURKEY	1	1	6		1069
255	1077	P.SATIVUM-TURKEY	1	1	2		1070
753	1078	P.SATIVUM-TURKEY	2	1	5		1071
1846	1079	P.SATIVUM-TURKEY	3	2	1		1072
293	1080	P.SATIVUM-TURKEY	2	1	2		1073
367	1081	P.SATIVUM-TURKEY	2	1	3		1074
2689	1082	P.SATIVUM-TURKEY	1	3	0		1075
1172	1083	P.SATIVUM-TURKEY	3	1	7		1076
661	1084	P.SATIVUM-TURKEY	2	1	4		1077
1906	1085	P.SATIVUM-TURKEY	2	2	1		1078
507	1086	P.SATIVUM-TURKEY	1	1	4		1079
2842	1087	P. ELATIUS	2	4	4		1080
2923	1088	P. ELATIUS	1	4	5		1081
619	1089	P. ELATIUS	2	1	4		1082
378	1090	P.SATIVUM SSP.SYRIACUM	2	1	3		1083
2772	1091	P. ELATIUS	1	4	2		1084
2774	1093	P. ELATIUS	1	4	2		1085
2775	1094	P. ELATIUS	1	4	2		1086
2773	1095	P. ELATIUS	1	4	2		1087
2784	1096	P. ELATIUS	1	4	2		1088
1363	1097	P.SATIVUM-TURKEY	1	1	7		1089
1262	1098	P.SATIVUM-TURKEY	1	1	7		1090
389	1099	P.SATIVUM-TURKEY	1	1	3		1091
2832	1100	P.SATIVUM-TURKEY	1	4	4		1092
2836	1101	P.SATIVUM-TURKEY	1	4	4		1093
2827	1102	KEERAU PEA	1	4	4		1094
2839	1103	KEERAU PEA	1	4	4		1095
2831	1104	KEERAU PEA	1	4	4		1096
2835	1105	KEERAU PEA	1	4	4		1097
2830	1107	KEERAU PEA	1	4	4		1098
2845	1108	KEERAU PEA	1	4	4		1099
2851	1109	KEERAU PEA	1	4	4		1100
2847	1110	KEERAU PEA	1	4	4		1101
2843	1111	KEERAU PEA	1	4	4		1102
2829	1113	KEERAU PEA	1	4	4		1103
2828	1116	KEERAU PEA	1	4	4		1104
2840	1117	KEERAU PEA	2	4	4		1105
2833	1118	KEERAU PEA	1	4	4		1106
2821	1121	KEERAU PEA	1	4	3		1107
2751	1122	KEERAU PEA	1	4	1		1108
2834	1124	KEERAU PEA	1	4	4		1109
2638	1125	P.SATIVUM-INDIA	1	3	0		1110
2684	1126	P.SATIVUM-INDIA	1	3	0		1111
443	1127	PI 164522	6	1	3		1112
2375	1128	P.SATIVUM-INDIA	6	2	2		1113
956	1129	P.SATIVUM-TURKEY	1	1	6		1114
1119	1130	P.SATIVUM-TURKEY	1	1	7		1115
1205	1131	UNICA	1	1	7		1116
345	1132	P.SATIVUM-TURKEY	1	1	3		1117
2112	1133	P.SATIVUM-TURKEY	1	2	2		1118
368	1134	P.SATIVUM-NIGERIA	1	1	3		1119
501	1135	P.SATIVUM-ETHIOPIA	1	1	4		1120
2253	1136	SUTTONS DELICACY	7	2	2		1121
2178	1137	ROI DES MOELLES	7	2	2		1122
2462	1138	WEBB'S STOURBRIDGE MARROW	6	2	2		1123
2185	1139	DWARF CHAMPION	7	2	2		1124
2539	1140	MAYOR OF LEICESTER	7	2	2		1125
2279	1141	LANCASHIRE LAD	7	2	2		1126
812	1142	ENGLISH WONDER	7	1	5		1127
2475	1143	SHERWOOD	7	2	2		1128
2301	1144	CHAMPION OF ENGLAND	7	2	2		1129
284	1145	EVERBEARING	7	1	2		1130
773	1146	P.SATIVUM-RUSSIA	7	1	5		1131
687	1147	P.SATIVUM-USA	1	1	4		1132
861	1148	PI 210952	1	1	5		1133
2319	1149	CODY	7	2	2		1134
2380	1150	EARLY GREEN SEEDED MARROW	7	2	2		1135
2412	1151	EARLY PERFECTION-4824	7	2	2		1136
2529	1152	GIANT STRIDE	4	2	2		1137
2505	1153	P.SATIVUM-USA	4	2	2		1138
2273	1154	HUNDREDFOLD	7	2	2		1139
2159	1155	LAXTONIAN	6	2	2		1140
1411	1156	MINNESOTA EARLY SWEET	7	1	7		1141
965	1157	MINNESOTA EARLY SWEET	7	1	6		1142
2280	1158	NANKING	6	2	2		1143
1199	1159	NOTTS EXCELSIOR	6	1	7		1144
2023	1160	P.SATIVUM-USA	7	2	1		1145
2262	1161	PERFECTION-512	7	2	2		1146
1700	1162	PREMIER GEM NO2	7	2	1		1147
2547	1163	PRESIDENT WILSON	4	2	2		1148
2605	1164	DARANTIA KAIP	6	2	2		1149
2446	1165	SUTTONS SHOW PERFECTION	4	2	2		1150
935	1166	LOCK(VAN WAVEREN)	6	1	6		1151
2427	1167	MIRACLE (SUTTONS)	7	2	2		1152
731	1168	PW 71-3815	6	1	5		1153
962	1169	HORAL	6	1	6		1154
1023	1170	PRL 89-313	7	1	6		1155
2017	1171	P.SATIVUM-INDIA	7	2	1		1156
2527	1172	GREENSHAFT (SUTTONS)	7	2	2		1157
1055	1173	ERVILHE CASUSA	4	1	7		1158
787	1174	ERVILHE COLOSSAL DELICIE	2	1	5		1159
566	1175	MARX I3(ALASKA)	3	1	4		1160
1070	1176	MARX G11(K-TYPE)	7	1	7		1161
1915	1177	MARX I1-TYPE	7	2	1		1162
1491	1178	MARX I1-TYPE	7	1	7		1163
1025	1179	MARX G2-TYPE	7	1	6		1164
1015	1180	MARX G-TYPE	7	1	6		1165
339	1181	LAGA	1	1	3		1166
1118	1183	MUTANT M3-STIFF STRAW	1	1	7		1167
1826	1184	PRIEKULSKIJ-341-def	3	2	1		1168
2336	1185	PRIEKULSKIJ-334-def	1	2	2		1169
915	1186	PRIEKULSKIJ-349-def	1	1	6		1170
2124	1187	ELEGANTE	3	2	2		1171
150	1188	PETROLINE	1	1	1		1172
818	1189	GREENFEAST	7	1	5		1173
1216	1191	MINNESOTA-108	3	1	7		1174
707	1192	APULIA ROUND SEED	1	1	4		1175
275	1193	APULIA WRINKLED SEED	6	1	2		1176
1789	1194	MISOG-1:CONVENTIONAL	6	2	1		1177
1951	1195	MISOG-1:af	6	2	1		1178
2070	1196	MISOG-1:st	6	2	1		1179
1540	1197	MISOG-1:tl	6	2	1		1180
1548	1198	MISOG-1:af,st	6	2	1		1181
1610	1199	MISOG-1:af,tl	6	2	1		1182
1643	1200	MISOG-1:st,tl	7	2	1		1183
1639	1201	MISOG-1:af,st,tl	6	2	1		1184
1527	1202	MISOG-2:CONVENTIONAL	6	2	1		1185
1503	1203	MISOG-2:af	6	2	1		1186
1560	1204	MISOG-2:st	6	2	1		1187
1501	1205	MISOG-2:tl	6	2	1		1188
1531	1206	MISOG-2:af,st	6	2	1		1189
1514	1207	MISOG-2:af,tl	6	2	1		1190
1516	1208	MISOG-2:tl,st	6	2	1		1191
1596	1209	MISOG-2:af,st,tl	6	2	1		1192
1701	1210	ERYGEL	6	2	1		1193
879	1211	PRINTIVERT	1	1	5		1194
1006	1212	FLORIVERT	2	1	6		1195
1745	1213	ERYLIS	2	2	1		1196
2753	1214	TRIANON	7	4	1		1197
2491	1215	CICERO	1	2	2		1198
2500	1216	ENGRESS	6	2	2		1199
1964	1217	HJA 51237-af	1	2	1		1200
2169	1218	HJA 51271-af	1	2	2		1201
2184	1219	HJA 51277-af	4	2	2		1202
1078	1220	POL 2:af	7	1	7		1203
1091	1221	POL 3:af	3	1	7		1204
466	1222	POL 4:af	1	1	3		1205
2631	1223	POL 5:af	1	3	0		1206
2330	1224	POL 13:big seed	4	2	2		1207
2440	1225	JOF	7	2	2		1208
780	1227	VILMORINS ACACIA	6	1	5		1209
1232	1228	WELLENSIEK'S DOMINANT	4	1	7		1210
2138	1229	GREENFEAST	7	2	2		1211
1442	1230	MURFET LINE 53:L	7	1	7		1212
1007	1231	MURFET LINE 58:ED	6	1	6		1213
1354	1232	MASSEY	6	1	7		1214
1289	1233	MURFET LINE 60:EI	2	1	7		1215
182	1234	MURFET LINE 63:LHR	6	1	1		1216
1458	1235	MURFET LINE 64:ED	6	1	7		1217
811	1236	MURFET LINE 65E:ED	6	1	5		1218
1740	1237	SPRITE/PMR	6	2	1		1219
1743	1238	SPRITE	6	2	1		1220
1163	1239	DSP/PMR	7	1	7		1221
1679	1240	DARK SKINNED PERFECTION	6	2	1		1222
1575	1241	NEW ERA/PMR	6	2	1		1223
1565	1242	NEW ERA	6	2	1		1224
1068	1243	NEW LINE E.PERF./PMR	6	1	7		1225
1039	1244	NEW LINE EARLY PERFECTION	6	1	7		1226
1970	1245	SNAP PEA	2	2	1		1227
1507	1246	74 1492-1	1	2	1		1228
1528	1247	74 410-2	7	2	1		1229
296	1248	P.SATIVUM-USA	1	1	2		1230
2818	1249	P.SATIVUM-INDIA	1	4	3		1231
418	1250	P.SATIVUM-TURKEY	1	1	3		1232
493	1251	LAMPRECHT 375	3	1	3		1233
2633	1252	GUISANTE SENADOR	6	3	0		1234
1672	1253	P.SATIVUM-COSTA RICA	2	2	1		1235
455	1254	WHITE SCIMITAR	2	1	3		1236
2917	1255	SANGUIVITTOPSIS,EXCELLENT	2	4	5		1237
1573	1256	NIGRO-UMBILICATUM	2	2	1		1238
2135	1257	CAPUCINORUM KAPUZINER	4	2	2		1239
2640	1258	P.SATIVUM-INDIA	2	3	0		1240
204	1259	P.SATIVUM-INDIA	1	1	2		1241
1134	1260	P.SATIVUM-INDIA	2	1	7		1242
2869	1261	P.SATIVUM-INDIA	1	4	4		1243
2667	1262	P.SATIVUM-INDIA	1	3	0		1244
1526	1263	P.SATIVUM-INDIA	2	2	1		1245
1546	1264	P.SATIVUM-INDIA	2	2	1		1246
839	1265	P.SATIVUM-INDIA	1	1	5		1247
83	1266	P.SATIVUM-INDIA	2	1	1		1248
2857	1267	P.SATIVUM-INDIA	2	4	4		1249
3029	1268	P.SATIVUM-INDIA	2	4	7		1250
2700	1269	P.SATIVUM-INDIA	2	3	0		1251
2692	1270	P.SATIVUM-INDIA	1	3	0		1252
273	1271	ORUS	2	1	2		1253
329	1272	KATINKA	1	1	3		1254
1129	1273	HERALDA	2	1	7		1255
322	1274	PERFECTION-447	7	1	3		1256
791	1275	ALLROUND	3	1	5		1257
1771	1276	ARTIST	7	2	1		1258
253	1277	ASTERIX	7	1	2		1259
488	1278	BEAGLE	7	1	3		1260
1689	1279	BRIDGER	7	2	1		1261
1511	1280	CADRE	7	2	1		1262
890	1281	CANICE	7	1	5		1263
504	1282	CASCADE	7	1	4		1264
2354	1283	CEP	7	2	2		1265
576	1284	COLWORTH SWIFT	7	1	4		1266
2044	1285	COLWORTH TERN	7	2	1		1267
2315	1286	CONURE	7	2	2		1268
1918	1287	CORFU	7	2	1		1269
1967	1288	CORMORANT	7	2	1		1270
2198	1289	DWARF DEFIANCE	7	2	2		1271
1034	1290	DWARF DE GRACE	1	1	6		1272
2270	1291	ELF	7	2	2		1273
2300	1292	ELSA	7	2	2		1274
2125	1293	ESPRIT	7	2	2		1275
2645	1294	FEK	7	3	0		1276
379	1296	FERTIGOLT	7	1	3		1277
1857	1297	FREE KICK	7	2	1		1278
2136	1298	FREEZER-37	7	2	2		1279
2069	1299	FRUMENTO	7	2	1		1280
403	1300	GALI	2	1	3		1281
2507	1301	HISTON MAINCROP	7	2	2		1282
1448	1302	KARINA	7	1	7		1283
302	1303	KELPRO	7	1	2		1284
2328	1304	KELVEDON CHAMPION	7	2	2		1285
2399	1305	KELVEDON CLIMAX	7	2	2		1286
1301	1306	LORINO	7	1	7		1287
574	1307	MARATHON	1	1	4		1288
362	1308	MINOGOLT	7	1	3		1289
2356	1309	MIRALITE	7	2	2		1290
1169	1310	MOHAWK	7	1	7		1291
2100	1311	MULTIDAN	7	2	1		1292
2326	1312	NUM	7	2	2		1293
2168	1313	NUWONDER	7	2	2		1294
843	1314	PEE WEE	1	1	5		1295
1993	1315	PEGASUS	7	2	1		1296
2304	1316	PLUPERFECT	7	2	2		1297
2686	1317	PRIMADAN	7	3	0		1298
321	1318	PRIMAGOLT	4	1	3		1299
2127	1319	PRINSA	7	2	2		1300
2000	1320	PRIMARK	7	2	1		1301
2447	1321	RUVIK	7	2	2		1302
1737	1322	RAYNES PARK	7	2	1		1303
210	1323	RIDCOVERT	7	1	2		1304
2381	1324	RIDONIA	7	2	2		1305
2197	1325	RINCO	7	2	2		1306
849	1326	SCEPTRE	7	1	5		1307
2172	1327	SELWAY	7	2	2		1308
1788	1328	STOP	7	2	1		1309
2054	1329	SI TRIUMPH	7	2	1		1310
2560	1330	SUPERB	7	2	2		1311
2266	1331	TONKA	7	2	2		1312
2148	1332	TRINETTO	7	2	2		1313
2364	1333	TRINTELLA	6	2	2		1314
336	1334	TRIO	7	1	3		1315
125	1335	VULCAN	7	1	1		1316
2041	1336	VIDA	7	2	1		1317
1885	1337	NO-52	6	2	1		1318
2261	1338	P.SATIVUM-KASHMIR	4	2	2		1319
1598	1339	ERVILE COLOSSAL DELICE	4	2	1		1320
904	1340	SUPERPETALOIDUM-sup	1	1	6		1321
583	1341	WBH 1120	3	1	4		1322
529	1342	WBH 1455	7	1	4		1323
1140	1343	WBH 1518	2	1	7		1324
887	1344	P.SATIVUM-HINDUKUSCH	1	1	5		1325
550	1345	P.SATIVUM-MONGOLIA	1	1	4		1326
2899	1346	P.SATIVUM-MONGOLIA	2	4	5		1327
1624	1347	MAJAK	7	2	1		1328
762	1348	P.SATIVUM-RUSSIA	2	1	5		1329
1096	1349	APULVINIC -apu-1	7	1	7		1330
1881	1350	ERVILHA CASUSA	1	2	1		1331
967	1351	STEGHOLT	1	1	6		1332
1574	1352	P.SATIVUM-TURKEY	4	2	1		1333
882	1353	WBH 1094	3	1	5		1334
882	1353	WBH 1094	3	1	5		1335
2276	1354	WBH 1309	3	2	2		1336
260	1355	TRAPPER-VIRUS FREE	1	1	2		1337
2186	1356	CENTURY-VIRUS FREE	1	2	2		1338
2797	1357	AFGHANISTAN CV	2	4	3		1339
1868	1358	MUMMY PEA	6	2	1		1340
2241	1359	CHAMPION OF ENGLAND	3	2	2		1341
1767	1360	NEW SEASON	7	2	1		1342
1753	1361	NEW ERA	7	2	1		1343
2167	1362	D.S.P	7	2	2		1344
2233	1363	WSU-28	7	2	2		1345
2156	1364	WSU-23	7	2	2		1346
1634	1365	LITTLE MARVEL	7	2	1		1347
2647	1366	P.SATIVUM-INDIA	1	3	0		1348
589	1367	P.SATIVUM-INDIA	2	1	4		1349
1286	1368	P.SATIVUM-TURKEY	4	1	7		1350
1275	1369	P.SATIVUM-INDIA	3	1	7		1351
2878	1370	P.SATIVUM-TURKEY	2	4	4		1352
1717	1371	P.SATIVUM-TURKEY	1	2	1		1353
1962	1372	MUMMY PEA	7	2	1		1354
2602	1373	ACACIA MARO	4	2	2		1355
2066	1374	MARX K-LINE	7	2	1		1356
645	1375	MURFET LINE 53	7	1	4		1357
2288	1376	MURFET LINE 24(G'FEAST)	7	2	2		1358
1685	1377	MARX LINE I2	7	2	1		1359
2699	1378	MARX LINE I1	7	3	0		1360
991	1379	MURFET LINE 58	7	1	6		1361
2098	1380	MURFET LINE 63	7	2	1		1362
1659	1381	MURFET LINE 64	7	2	1		1363
1436	1382	MURFET LINE 60	2	1	7		1364
572	1383	MARX LINE I3	3	1	4		1365
2659	1384	MARX LINE G2	9	3	0		1366
1035	1385	RADIO PEA	7	1	6		1367
70	1386	EXTRA RAPID ROGUE	4	1	1		1368
1265	1387	GREENSHAFT ROUND	2	1	7		1369
2856	1388	FENOMEN	2	4	4		1370
1791	1389	WBH 1775-wel	7	2	1		1371
2235	1390	MIRAGREEN	6	2	2		1372
268	1391	WBH 2138-wp	9	1	2		1373
2985	1392	P. FULVUM	1	4	6		1374
1640	1393	WBH 2136	7	2	1		1375
2924	1394	NADDBO	3	4	5		1376
310	1395	TENDRILLED ACACIA-Uni<tac	2	1	2		1377
827	1396	TENDRILLED ACACIA-Uni<tac	2	1	5		1378
399	1397	B18-535:ARG	4	1	3		1379
387	1398	P.SATIVUM	1	1	3		1380
1395	1399	HAITIAN CV	1	1	7		1381
1195	1400	HAITIAN CV	1	1	7		1382
947	1401	MANOA SUGAR	2	1	6		1383
351	1402	PROTEO	1	1	3		1384
2046	1404	X78006-sbm/DSP	7	2	1		1385
1706	1405	X78122-sbm/SCOUT	6	2	1		1386
778	1406	X78123-sbm/TRACER	1	1	5		1387
312	1407	X78124-sbm/GARFIELD	1	1	2		1388
623	1408	X78125-sbm/ALASKA-4683	7	1	4		1389
2349	1409	X78126-sbm/I.C'BELL SC.	1	2	2		1390
373	1410	X78127-sbm/LATAH	1	1	3		1391
925	1411	X78128-sbm/ALASKA	1	1	6		1392
2129	1412	MARLIN	6	2	2		1393
1708	1413	GRANT	7	2	1		1394
1447	1414	AVON	7	1	7		1395
573	1415	CONWAY	6	1	4		1396
1580	1416	ERECTOIDES-lk	3	2	1		1397
1660	1417	ERECTOIDES-lk	7	2	1		1398
1710	1418	ERECTOIDES-lk	2	2	1		1399
599	1419	ERECTOIDES-lk	2	1	4		1400
435	1420	ERECTOIDES-lk	1	1	3		1401
558	1421	74-SN3	3	1	4		1402
96	1422	74-SN4	1	1	1		1403
1853	1423	VR74-410-2	6	2	1		1404
1760	1424	VR74-1492-1	1	2	1		1405
2293	1425	5N5	1	3	2		1406
1657	1426	79-2022-af	1	2	1		1407
452	1427	79-2024-af	2	1	3		1408
2675	1428	P.TIBETANICUM	1	3	0		1409
2680	1429	AFGHANISTAN PEA	1	3	0		1410
670	1430	P.SATIVUM-ETHIOPIA	2	1	4		1411
539	1431	P.SATIVUM-ETHIOPIA	2	1	4		1412
1319	1432	P.SATIVUM-ETHIOPIA	2	1	7		1413
737	1433	P.SATIVUM-ETHIOPIA	2	1	5		1414
1080	1434	P.SATIVUM-ETHIOPIA	2	1	7		1415
591	1435	P.SATIVUM-ETHIOPIA	2	1	4		1416
1445	1436	P.SATIVUM-ETHIOPIA	2	1	7		1417
473	1437	P.SATIVUM-ETHIOPIA	2	1	3		1418
461	1438	P.SATIVUM-ETHIOPIA	2	1	3		1419
1209	1439	ETHIOPIAN PEA	2	1	7		1420
584	1440	P.SATIVUM-ETHIOPIA	2	1	4		1421
1056	1441	P.SATIVUM-ETHIOPIA	2	1	7		1422
751	1442	P.SATIVUM-ETHIOPIA	2	1	5		1423
1149	1443	P.SATIVUM-ETHIOPIA	2	1	7		1424
2943	1444	P.SATIVUM-ETHIOPIA	2	4	5		1425
1188	1445	P.SATIVUM-ETHIOPIA	2	1	7		1426
1296	1446	P.SATIVUM-ETHIOPIA	2	1	7		1427
1079	1447	P.SATIVUM-ETHIOPIA	2	1	7		1428
2267	1448	P.SATIVUM-ETHIOPIA	2	2	2		1429
1424	1449	P.SATIVUM-ETHIOPIA	2	1	7		1430
1451	1450	P.SATIVUM-ETHIOPIA	2	1	7		1431
699	1451	P.SATIVUM-ETHIOPIA	2	1	4		1432
2650	1452	P.SATIVUM-ETHIOPIA	2	3	0		1433
207	1453	P.SATIVUM-ETHIOPIA	2	1	2		1434
460	1454	P.SATIVUM-ETHIOPIA	2	1	3		1435
1632	1455	P.SATIVUM-ETHIOPIA	2	2	1		1436
140	1456	P.SATIVUM-ETHIOPIA	2	1	1		1437
2723	1457	P. ABYSSINICUM	2	4	1		1438
2739	1458	P. ABYSSINICUM	2	4	1		1439
436	1459	P.SATIVUM-ETHIOPIA	1	1	3		1440
21	1460	P.SATIVUM-ETHIOPIA	1	1	1		1441
601	1461	P.SATIVUM-ETHIOPIA	1	1	4		1442
316	1462	P.SATIVUM-ETHIOPIA	1	1	3		1443
896	1463	P.SATIVUM-ETHIOPIA	1	1	5		1444
1499	1464	P.SATIVUM-ETHIOPIA	1	2	1		1445
60	1465	P.SATIVUM-ETHIOPIA	1	1	1		1446
1431	1466	P.SATIVUM-ETHIOPIA	1	1	7		1447
761	1467	P.SATIVUM-ETHIOPIA	1	1	5		1448
219	1468	P.SATIVUM-ETHIOPIA	1	1	2		1449
80	1469	P.SATIVUM-ETHIOPIA	2	1	1		1450
5	1470	P.SATIVUM-ETHIOPIA	2	1	1		1451
2937	1471	P.SATIVUM-AFGHANISTAN	2	4	5		1452
1923	1472	P.SATIVUM-AFGHANISTAN	2	2	1		1453
1688	1473	P.SATIVUM-AFGHANISTAN	2	2	1		1454
2702	1474	P.SATIVUM-AFGHANISTAN	2	3	0		1455
146	1475	P.SATIVUM-AFGHANISTAN	2	1	1		1456
53	1476	P.SATIVUM-AFGHANISTAN	2	1	1		1457
2908	1477	P.SATIVUM-AFGHANISTAN	2	4	5		1458
2886	1478	P.SATIVUM-AFGHANISTAN	2	4	5		1459
2882	1479	P.SATIVUM-AFGHANISTAN	2	4	5		1460
2887	1480	P.SATIVUM-AFGHANISTAN	2	4	5		1461
668	1481	P.SATIVUM-AFGHANISTAN	2	1	4		1462
903	1482	P.SATIVUM-AFGHANISTAN	2	1	6		1463
1428	1483	P.SATIVUM-AFGHANISTAN	2	1	7		1464
2898	1484	P.SATIVUM-AFGHANISTAN	2	4	5		1465
1270	1485	P.SATIVUM-AFGHANISTAN	2	1	7		1466
739	1486	P.SATIVUM-AFGHANISTAN	1	1	5		1467
2644	1487	P.SATIVUM-AFGHANISTAN	1	3	0		1468
579	1488	P.SATIVUM-ETHIOPIA	1	1	4		1469
1345	1490	P.SATIVUM-ETHIOPIA	1	1	7		1470
224	1491	P.SATIVUM-CHINA	1	1	2		1471
1774	1492	P.SATIVUM-HINDUKUSCH	1	2	1		1472
2705	1493	P.SATIVUM-HINDUKUSCH	1	3	0		1473
2016	1494	P.SATIVUM-HINDUKUSCH	1	2	1		1474
2674	1495	P.SATIVUM-HINDUKUSCH	3	3	0		1475
2717	1496	P.SATIVUM-CHINA	1	3	0		1476
2862	1497	P.SATIVUM-MONGOLIA	1	4	4		1477
2721	1498	P.SATIVUM-ETHIOPIA	2	3	0		1478
939	1499	P.SATIVUM-ETHIOPIA	1	1	6		1479
1798	1500	P.SATIVUM-ETHIOPIA	1	2	1		1480
2656	1501	P.SATIVUM-ETHIOPIA	1	3	0		1481
695	1502	P.SATIVUM-ETHIOPIA	1	1	4		1482
1197	1503	P.SATIVUM-CHINA	1	1	7		1483
928	1504	P.SATIVUM-CHINA	1	1	6		1484
669	1505	P.SATIVUM-HINDUKUSCH	1	1	4		1485
2714	1506	P.SATIVUM-HINDUKUSCH	1	3	0		1486
92	1507	P.SATIVUM-HINDUKUSCH	1	1	1		1487
2212	1508	P.SATIVUM-HINDUKUSCH	1	2	2		1488
1175	1509	P.SATIVUM-HINDUKUSCH	1	1	7		1489
1017	1510	P.SATIVUM-HINDUKUSCH	2	1	6		1490
1721	1511	P.SATIVUM-HINDUKUSCH	1	2	1		1491
2938	1512	P.SATIVUM-HINDUKUSCH	1	4	5		1492
476	1513	P.SATIVUM-HINDUKUSCH	1	1	3		1493
1303	1514	P.SATIVUM-HINDUKUSCH	1	1	7		1494
1252	1515	P.SATIVUM-HINDUKUSCH	2	1	7		1495
1987	1516	P.SATIVUM-HINDUKUSCH	7	2	1		1496
2386	1517	P.SATIVUM-RUSSIA	6	2	2		1497
2099	1518	P.SATIVUM-CHINA	1	2	1		1498
161	1519	P.SATIVUM-ETHIOPIA	1	1	1		1499
1196	1520	P.SATIVUM-ETHIOPIA	2	1	7		1500
2694	1521	P.SATIVUM-HINDUKUSCH	2	3	0		1501
2708	1522	P.SATIVUM-HINDUKUSCH	1	3	0		1502
2666	1523	P.SATIVUM-ETHIOPIA	2	3	0		1503
788	1524	P.SATIVUM-HINDUKUSCH	1	1	5		1504
486	1525	P.SATIVUM-GREECE	2	1	3		1505
976	1526	P.SATIVUM-ETHIOPIA	2	1	6		1506
105	1527	P.SATIVUM-ETHIOPIA	1	1	1		1507
240	1528	P.SATIVUM-HINDUKUSCH	2	1	2		1508
88	1529	P.SATIVUM-ETHIOPIA	1	1	1		1509
1145	1530	P.SATIVUM-ETHIOPIA	2	1	7		1510
6	1531	P.SATIVUM-ETHIOPIA	1	1	1		1511
1544	1532	P.SATIVUM-HINDUKUSCH	1	2	1		1512
442	1533	P.SATIVUM-HINDUKUSCH	1	1	3		1513
2906	1534	P.SATIVUM-ETHIOPIA	2	4	5		1514
933	1535	P.SATIVUM-CHINA	1	1	6		1515
258	1536	P.SATIVUM-ETHIOPIA	2	1	2		1516
706	1537	P.SATIVUM-ETHIOPIA	2	1	4		1517
1453	1538	P.SATIVUM-ETHIOPIA	2	1	7		1518
765	1539	P.SATIVUM-CHINA	1	1	5		1519
2932	1540	P.SATIVUM-GREECE	2	4	5		1520
872	1541	P.SATIVUM-HINDUKUSCH	2	1	5		1521
2921	1542	P.SATIVUM-HINDUKUSCH	1	4	5		1522
2905	1543	P.SATIVUM-MONGOLIA	1	4	5		1523
2649	1544	P.SATIVUM-CHINA	1	3	0		1524
674	1545	P.SATIVUM-CHINA	1	1	4		1525
62	1546	P.SATIVUM-ETHIOPIA	1	1	1		1526
2880	1547	P.SATIVUM-HINDUKUSCH	1	4	5		1527
2911	1548	P.SATIVUM-HINDUKUSCH	1	4	5		1528
792	1549	P.SATIVUM-ETHIOPIA	1	1	5		1529
916	1550	P.SATIVUM-HINDUKUSCH	1	1	6		1530
2473	1551	P.SATIVUM-ETHIOPIA	2	2	2		1531
2247	1552	P.SATIVUM-ETHIOPIA	4	2	2		1532
2637	1553	P.SATIVUM	1	3	0		1533
2317	1554	Hsiao-Li-Wan-Tou	1	2	2		1534
2437	1555	P.SATIVUM-CHINA	2	2	2		1535
2726	1556	P. ABYSSINICUM	2	4	1		1536
2793	1557	P.SATIVUM-AFGHANISTAN	2	4	3		1537
2794	1558	WELLENSIEK'S EARLY DWARF	2	4	3		1538
897	1559	MEXIQUE 4	1	1	5		1539
897	1559	MEXIQUE 4	1	1	5		1540
2520	1560	COBRI	1	2	2		1541
1137	1561	CEROSA-wex	1	1	7		1542
1698	1562	B277-457-1	6	2	1		1543
2716	1563	CENTUARY-af	1	3	0		1544
932	1564	TRAPPER-af	1	1	6		1545
2368	1565	MID FREEZER	7	2	2		1546
2011	1566	ALMOTA	6	2	1		1547
1627	1567	EDISON	6	2	1		1548
1555	1568	CM-014F	7	2	1		1549
2523	1569	SWINGER	6	2	2		1550
1587	1570	SPIRIT	6	2	1		1551
1904	1571	GREEN SUGAR	6	2	1		1552
1567	1572	PAYETTE	7	3	1		1553
977	1573	ORANGE POD-orp	1	1	6		1554
1822	1574	ORANGE COTYLEDON-Orc, orl	1	2	1		1555
2693	1575	P.SATIVUM-CHINA	1	3	0		1556
2876	1576	P.SATIVUM-CHINA	1	4	4		1557
2607	1577	SHANG TSAI	1	2	2		1558
2919	1578	P.SATIVUM-CHINA	1	4	5		1559
179	1579	P.SATIVUM-ETHIOPIA	1	1	1		1560
271	1580	P.SATIVUM-ETHIOPIA	2	1	2		1561
9	1581	P.SATIVUM-ETHIOPIA	1	1	1		1562
856	1582	P.SATIVUM-ETHIOPIA	2	1	5		1563
738	1583	P.SATIVUM-ETHIOPIA	2	1	5		1564
17	1584	P.SATIVUM-ETHIOPIA	1	1	1		1565
7	1585	P.SATIVUM-ETHIOPIA	2	1	1		1566
106	1586	P.SATIVUM-ETHIOPIA	1	1	1		1567
1004	1587	P.SATIVUM-ETHIOPIA	4	1	6		1568
12	1588	P.SATIVUM-ETHIOPIA	1	1	1		1569
899	1589	P.SATIVUM-ETHIOPIA	2	1	5		1570
29	1590	P.SATIVUM-ETHIOPIA	4	1	1		1571
2237	1591	P.SATIVUM-ETHIOPIA	4	2	2		1572
1260	1592	P.SATIVUM-ETHIOPIA	3	1	7		1573
2685	1593	P.SATIVUM-ETHIOPIA	2	3	0		1574
171	1594	P.SATIVUM-ETHIOPIA	2	1	1		1575
888	1595	P.SATIVUM-ETHIOPIA	1	1	5		1576
1098	1596	P.SATIVUM-ETHIOPIA	2	1	7		1577
183	1597	P.SATIVUM-ETHIOPIA	2	1	1		1578
1207	1598	P.SATIVUM-ETHIOPIA	2	1	7		1579
186	1599	P.SATIVUM-ETHIOPIA	6	1	1		1580
180	1600	P.SATIVUM-ETHIOPIA	1	1	1		1581
981	1601	P.SATIVUM-ETHIOPIA	2	1	6		1582
8	1602	P.SATIVUM-ETHIOPIA	3	1	1		1583
498	1603	P.SATIVUM-ETHIOPIA	3	1	4		1584
1402	1604	P.SATIVUM-ETHIOPIA	2	1	7		1585
580	1605	P.SATIVUM-ETHIOPIA	3	1	4		1586
505	1606	P.SATIVUM-ETHIOPIA	2	1	4		1587
747	1607	P.SATIVUM-ETHIOPIA	2	1	5		1588
1075	1608	P.SATIVUM-ETHIOPIA	2	1	7		1589
1043	1609	P.SATIVUM-ETHIOPIA	1	1	7		1590
704	1610	P.SATIVUM-ETHIOPIA	3	1	4		1591
188	1611	P.SATIVUM-ETHIOPIA	2	1	2		1592
28	1612	P.SATIVUM-ETHIOPIA	3	1	1		1593
919	1613	P.SATIVUM-ETHIOPIA	2	1	6		1594
1728	1614	P.SATIVUM-ETHIOPIA	2	2	1		1595
1297	1615	P.SATIVUM-ETHIOPIA	2	1	7		1596
1489	1616	P.SATIVUM-ETHIOPIA	2	1	7		1597
1044	1617	P.SATIVUM-ETHIOPIA	2	1	7		1598
1179	1618	P.SATIVUM-ETHIOPIA	2	1	7		1599
860	1619	P.SATIVUM-ETHIOPIA	2	1	5		1600
130	1620	P.SATIVUM-ETHIOPIA	2	1	1		1601
1100	1621	P.SATIVUM-ETHIOPIA	2	1	7		1602
32	1622	P.SATIVUM-ETHIOPIA	3	1	1		1603
85	1623	P.SATIVUM-ETHIOPIA	1	1	1		1604
1709	1624	P.SATIVUM-ETHIOPIA	2	2	1		1605
650	1625	P.SATIVUM-ETHIOPIA	2	1	4		1606
975	1626	P.SATIVUM-ETHIOPIA	2	1	6		1607
1444	1627	P.SATIVUM-ETHIOPIA	2	1	7		1608
1378	1628	P.SATIVUM-ETHIOPIA	2	1	7		1609
2015	1629	P.SATIVUM-ETHIOPIA	2	2	1		1610
1413	1630	P.SATIVUM-ETHIOPIA	2	1	7		1611
1146	1631	P.SATIVUM-ETHIOPIA	2	1	7		1612
2732	1632	P. ABYSSINICUM	2	4	1		1613
2727	1633	P. ABYSSINICUM	2	4	1		1614
1249	1634	P.SATIVUM-ETHIOPIA	2	1	7		1615
1131	1635	P.SATIVUM-ETHIOPIA	2	1	7		1616
318	1636	P.SATIVUM-ETHIOPIA	2	1	3		1617
1245	1637	P.SATIVUM-ETHIOPIA	2	1	7		1618
652	1638	P.SATIVUM-ETHIOPIA	2	1	4		1619
1340	1639	P.SATIVUM-ETHIOPIA	2	1	7		1620
2736	1640	P. ABYSSINICUM	2	4	1		1621
2738	1641	P. ABYSSINICUM	2	4	1		1622
2910	1642	P.SATIVUM-ETHIOPIA	2	4	5		1623
2144	1643	P.SATIVUM-ETHIOPIA	2	2	2		1624
858	1644	P.SATIVUM-ETHOPIA	2	1	5		1625
884	1645	P.SATIVUM-ETHIOPIA	2	1	5		1626
2350	1646	P.SATIVUM-ETHIOPIA	3	2	2		1627
135	1647	P.SATIVUM-ETHIOPIA	2	1	1		1628
97	1648	P.SATIVUM-ETHIOPIA	2	1	1		1629
1253	1649	P.SATIVUM-ETHIOPIA	2	1	7		1630
44	1650	P.SATIVUM-ETHIOPIA	3	1	1		1631
2373	1651	P.SATIVUM-ETHIOPIA	3	2	2		1632
101	1652	P.SATIVUM-ETHIOPIA	2	1	1		1633
2660	1653	P.SATIVUM-ETHIOPIA	2	3	0		1634
1141	1654	P.SATIVUM-ETHIOPIA	2	1	7		1635
1478	1655	P.SATIVUM-ETHIOPIA	2	1	7		1636
1441	1656	P.SATIVUM-ETHIOPIA	2	1	7		1637
970	1657	P.SATIVUM-CHINA	2	1	6		1638
2823	1658	P.SATIVUM-AFGHANISTAN	2	4	3		1639
2844	1659	P.SATIVUM-AFGHANISTAN	2	4	4		1640
1010	1660	P.SATIVUM-ETHIOPIA	2	1	6		1641
181	1661	P.SATIVUM-ETHIOPIA	3	1	1		1642
13	1662	P.SATIVUM-ETHIOPIA	2	1	1		1643
2691	1663	P.SATIVUM-ETHIOPIA	2	3	0		1644
16	1664	P.SATIVUM-ETHIOPIA	2	1	1		1645
638	1665	P.SATIVUM-ETHIOPIA	1	1	4		1646
131	1666	P.SATIVUM-ETHIOPIA	2	1	1		1647
382	1667	P.SATIVUM-ETHIOPIA	3	1	3		1648
98	1668	P.SATIVUM-ETHIOPIA	3	1	1		1649
450	1669	P.SATIVUM-ETHIOPIA	2	1	3		1650
758	1670	P.SATIVUM-ETHIOPIA	2	1	5		1651
149	1671	P.SATIVUM-ETHIOPIA	2	1	1		1652
38	1672	P.SATIVUM-ETHIOPIA	2	1	1		1653
1277	1673	P.SATIVUM-ETHIOPIA	2	1	7		1654
543	1674	P.SATIVUM-ETHIOPIA	2	1	4		1655
15	1675	P.SATIVUM-ETHIOPIA	2	1	1		1656
2246	1676	P.SATIVUM-ETHIOPIA	2	2	2		1657
775	1677	P.SATIVUM-ETHIOPIA	3	1	5		1658
1174	1678	P.SATIVUM-ETHIOPIA	3	1	7		1659
1217	1679	P.SATIVUM-ETHIOPIA	2	1	7		1660
1405	1680	P.SATIVUM-ETHIOPIA	2	1	7		1661
1005	1681	P.SATIVUM-ETHIOPIA	2	1	6		1662
1012	1682	P.SATIVUM-ETHIOPIA	2	1	6		1663
2890	1683	P.SATIVUM-ETHIOPIA	3	4	5		1664
2101	1684	P.SATIVUM-ETHIOPIA	2	2	2		1665
537	1685	P.SATIVUM-ETHIOPIA	1	1	4		1666
1236	1686	P.SATIVUM-ETHIOPIA	2	1	7		1667
340	1687	P.SATIVUM-ETHIOPIA	2	1	3		1668
437	1688	P.SATIVUM-ETHIOPIA	2	1	3		1669
1459	1689	P.SATIVUM-ETHIOPIA	2	1	7		1670
261	1690	P.SATIVUM-ETHIOPIA	6	1	2		1671
205	1691	P.SATIVUM-ETHIOPIA	1	1	2		1672
191	1692	P.SATIVUM-ETHIOPIA	1	1	2		1673
2805	1693	P.SATIVUM-AFGHANISTAN	2	4	3		1674
1208	1694	P.SATIVUM-ETHIOPIA	2	1	7		1675
64	1695	P.SATIVUM-ETHIOPIA	2	1	1		1676
2688	1696	P.SATIVUM-ETHIOPIA	2	3	0		1677
99	1697	P.SATIVUM-ETHIOPIA	2	1	1		1678
1896	1698	ABYSSINIAN	2	2	1		1679
327	1699	PUSAKI	2	1	3		1680
2687	1700	PUSAKI	2	3	0		1681
424	1701	KHANAKA	2	1	3		1682
199	1702	KHANAKA	2	1	2		1683
1400	1703	P. ELATIUS	2	1	7		1684
377	1704	P. JOMARDII	2	1	3		1685
346	1705	P. JOMARDII	2	1	3		1686
1130	1706	CLAMART x P.ELATIUS	4	1	7		1687
2387	1707	P. ELATIUS x 1/3870	2	2	2		1688
1348	1708	MUMMY WHITE	2	1	7		1689
114	1709	MUMMY BICOLOUR	2	1	1		1690
163	1710	MUMMY BICOLOUR	4	1	1		1691
1009	1711	FRENCH SUGARxMUMMY BICOL.	4	1	6		1692
2210	1712	MUMMY x MUMMY BICOL.	2	2	2		1693
386	1713	GOLD.STRAW x MUMMY BICOL.	2	1	3		1694
2346	1714	DAISY x PURPLE POD	4	2	2		1695
1959	1715	SABRE	4	2	1		1696
1194	1716	UMBELLATE PURP.FLD.ACACIA	2	1	7		1697
294	1717	TURC.A FLEUR BLANC ACA.RD	2	1	2		1698
741	1718	BROCHETTE ROUND	3	1	5		1699
2552	1719	MANGETOUT JAUNE x VIOLET	2	2	2		1700
2448	1720	TELEPHONE GOLD. STRAW.	6	2	2		1701
2074	1721	ALDERMAN GOLD.STRAW.	6	2	1		1702
2231	1722	AMSTERDAM GRY.ERLY.CAPUCIN	4	2	2		1703
78	1723	TALL EARLY CAPUCIN	2	1	1		1704
1570	1724	NEAPOLITAN	1	3	1		1705
535	1725	NATIVE CHINESE	1	1	4		1706
646	1726	GRIS DE PRINTEMPS	2	1	4		1707
1182	1727	GRIS D'HIVER	2	1	7		1708
2567	1728	ACA.LEAVD PURPLE DWARF	2	2	2		1709
2405	1729	POINTED PODDED DWARF	7	2	2		1710
2426	1730	POINTED PODDED DWARF	6	2	2		1711
2018	1731	MULTIPOD POINTED PODDED	7	2	1		1712
2102	1732	STUMPY 3 PODDED 6FT.	7	2	2		1713
2367	1733	TRIPLE PODDED TALL POINTD	7	2	2		1714
2021	1734	STUMPY POD TALL MULTIPOD	7	2	1		1715
444	1735	NEAPOLITAN	1	1	3		1716
1220	1736	ROUND SEED x MAPLE	2	1	7		1717
2635	1737	C481-392-4:sbm-wlo	7	3	0		1718
2632	1738	C481-393-1:sbm-wlo	4	3	0		1719
1178	1739	TALL GARDEN PEA	2	1	7		1720
2214	1740	SENTINEL	1	2	2		1721
109	1741	FIELD PEA	4	1	1		1722
768	1742	AGEOTROPUM-age	1	1	5		1723
522	1743	AGEOTROPUM-age	1	1	4		1724
1369	1745	RAMOSUS-rms-1	2	1	7		1725
285	1746	CREEPING-creep	1	1	2		1726
1139	1747	ALMIRES	9	1	7		1727
2086	1748	ANDES	6	2	1		1728
683	1749	OFI	6	1	4		1729
1636	1750	I 114/80	7	2	1		1730
1599	1751	I 116/80	6	2	1		1731
304	1752	H 639-4-1	6	1	2		1732
1473	1753	H 646-1-6	6	1	7		1733
1890	1754	ERYGEL	7	2	1		1734
264	1755	P.SATIVUM-NEPAL	1	1	2		1735
2884	1756	INDIAN PEAS	1	4	5		1736
490	1757	BATIUS	1	1	3		1737
1650	1758	P.SATIVUM-NEPAL	2	2	1		1738
2268	1759	COLT-af	1	2	2		1739
2493	1760	CONSORT-af	2	2	2		1740
2455	1761	HURST 535-80-af	1	2	2		1741
1586	1762	PALLA-af	6	2	1		1742
422	1763	FOLIO-af	2	1	3		1743
2309	1765	BIKINI-af	6	2	2		1744
1958	1766	BARTON-af,st	6	2	1		1745
2434	1767	EATON-af	6	2	2		1746
2035	1768	FILBY-af,st	1	2	1		1747
1542	1769	MELTON-af	6	2	1		1748
1775	1770	UPTON-af	6	2	1		1749
750	1771	WENSUM-af	6	1	5		1750
2120	1772	FILIGREEN-af	6	2	2		1751
2014	1773	WAV 27135-af	6	2	1		1752
2343	1774	WAV 27101-af	1	2	2		1753
551	1775	P.SATIVUM-CHILE	1	1	4		1754
1870	1776	ST.MAURIN	1	2	1		1755
1862	1777	ST.NICOLAS	3	2	1		1756
1494	1778	CULDRIS	1	1	7		1757
2393	1779	NOVELLA-af	6	2	2		1758
2357	1780	TWIGGY-af	6	2	2		1759
1566	1781	QUINCY-st	6	2	1		1760
1734	1782	OREGON SUGARPOD II	2	2	1		1761
1808	1783	OREGON-605	6	2	1		1762
1541	1784	XP-F138-af	6	2	1		1763
2196	1786	P.SATIVUM-NEPAL	1	2	2		1764
138	1787	P.SATIVUM-NEPAL	1	1	1		1765
1523	1788	P.SATIVUM-NEPAL	2	2	1		1766
1611	1789	P.SATIVUM-NEPAL	1	2	1		1767
763	1790	P.SATIVUM-NEPAL	1	1	5		1768
1332	1791	P.SATIVUM-NEPAL	1	1	7		1769
2883	1792	P.SATIVUM-NEPAL	1	4	5		1770
664	1793	P.SATIVUM	2	1	4		1771
3012	1794	P. HUMILE	1	4	7		1772
2776	1795	P. ELATIUS	1	4	2		1773
2970	1796	P. FULVUM	1	4	6		1774
957	1797	HJA 51537	1	1	6		1775
394	1798	HJA 51540	1	1	3		1776
1059	1799	HJA 51548	1	1	7		1777
2653	1800	HJA 51616	1	3	0		1778
414	1801	HJA 51635	1	1	3		1779
656	1804	OSMO	1	1	4		1780
640	1805	HJA 51846-af	1	1	4		1781
1071	1806	HJA 51852-af	1	1	7		1782
559	1807	HJA 51858-af	1	1	4		1783
2479	1808	HJA 51692-af	1	2	2		1784
1153	1809	HELKA	1	1	7		1785
2492	1810	HJA 51829-af	1	2	2		1786
1240	1811	HJA 51836-af	1	1	7		1787
2408	1812	BARCOTA	1	2	2		1788
845	1813	HJA 51844-af	1	1	5		1789
361	1814	LP235/01/201-af	7	1	3		1790
2443	1816	HJA 51893-af	1	2	2		1791
2174	1817	HJA 51902-af	1	2	2		1792
1809	1818	TAMMI	1	2	1		1793
870	1819	MURFET L102	2	1	5		1794
542	1822	MULTIPOD PARENT	1	1	4		1795
1813	1823	NEW ERA	7	2	1		1796
527	1824	COCHLEARIS-coch	4	1	4		1797
1480	1825	P.SATIVUM-SPAIN	1	1	7		1798
2603	1826	PESOL	4	2	2		1799
1299	1827	P.SATIVUM-SPAIN	4	1	7		1800
929	1828	P.SATIVUM-SPAIN	2	1	6		1801
2534	1829	NEGRER	7	2	2		1802
2588	1830	P.SATIVUM-SPAIN	1	2	2		1803
2126	1831	PESOL	7	2	2		1804
2215	1832	P.SATIVUM-SPAIN	1	2	2		1805
633	1833	P.SATIVUM-SPAIN	7	1	4		1806
2669	1834	CHICHARO	2	3	0		1807
2682	1835	CHICHARE	2	3	0		1808
1144	1836	ARVEJO	4	1	7		1809
1606	1837	ARVELLO	1	2	1		1810
2578	1838	ARVELLO	1	2	2		1811
1336	1839	SELECAO SURPRESSA	1	1	7		1812
363	1840	SELECAO SERRANA	1	1	3		1813
885	1841	CNPH 642-83 CV	4	1	5		1814
515	1842	CNPH 16-81 CV	4	1	4		1815
1121	1843	P.SATIVUM-ISRAEL	2	1	7		1816
734	1844	P.SATIVUM-MEXICO	2	1	5		1817
1234	1845	P.SATIVUM VAR.HIEMALE	2	1	7		1818
1115	1846	P.SATIVUM VAR. HIBERNICUM	2	1	7		1819
719	1847	P.SATIVUM-IRAN	1	1	4		1820
2569	1848	TIMPERLEY WONDER	2	2	2		1821
288	1849	P.SATIVUM-ISRAEL	2	1	2		1822
1233	1850	SELECTAS PELUSKE	2	1	7		1823
1214	1851	CLAMART x ELATIUS	2	1	7		1824
47	1852	P.SATIVUM-ETHIOPIA	1	1	1		1825
2245	1853	P.SATIVUM-ISRAEL	2	2	2		1826
2810	1854	P. HUMILE	2	4	3		1827
1905	1855	MAGNUM BONUM	7	2	1		1828
2298	1856	UNIFOLIATA-uni	2	2	2		1829
2061	1857	P.SATIVUM	2	2	1		1830
52	1858	WELLENSIEK'S-aw	4	1	1		1831
2114	1859	P.SATIVUM	2	2	2		1832
508	1860	CERISE-ce,CR	4	1	4		1833
50	1862	P.SATIVUM	7	1	1		1834
1420	1863	P.SATIVUM	2	1	7		1835
2131	1865	P.SATIVUM	2	2	2		1836
1385	1867	P.SATIVUM	2	1	7		1837
1229	1868	P.SATIVUM	2	1	7		1838
2740	1869	P. ABYSSINICUM	2	4	1		1839
3028	1870	P.SATIVUM	2	4	7		1840
1329	1871	P.SATIVUM-ALBANIA	2	1	7		1841
393	1872	P.SATIVUM	2	1	3		1842
1211	1874	PETIOLULATUS -apu-3	7	1	7		1843
693	1875	TRIFOLIOIDES	1	1	4		1844
2752	1876	P. ABYSSINICUM	2	4	1		1845
2748	1877	P.SATIVUM-ETHIOPIA	2	4	1		1846
635	1878	P.SATIVUM-ETHIOPIA	2	1	4		1847
1433	1879	P.SATIVUM-ETHIOPIA	2	1	7		1848
2681	1880	P.SATIVUM-ETHIOPIA	1	3	0		1849
1490	1881	P.SATIVUM-ETHIOPIA	1	1	7		1850
1389	1882	P.SATIVUM-ETHIOPIA	2	1	7		1851
1189	1883	P.SATIVUM-ETHIOPIA	1	1	7		1852
215	1884	P.SATIVUM-ETHIOPIA	1	1	2		1853
1221	1885	P.SATIVUM-ETHIOPIA	2	1	7		1854
1997	1886	P.SATIVUM-ETHIOPIA	4	2	1		1855
1180	1887	P.SATIVUM-ETHIOPIA	2	1	7		1856
878	1888	P.SATIVUM-ETHIOPIA	2	1	5		1857
178	1889	P.SATIVUM-ETHIOPIA	2	1	1		1858
1972	1890	P.SATIVUM-ETHIOPIA	2	2	1		1859
1008	1891	P.SATIVUM-ETHIOPIA	2	1	6		1860
611	1892	P.SATIVUM-ETHIOPIA	2	1	4		1861
877	1893	P.SATIVUM-ETHIOPIA	2	1	5		1862
128	1894	P.SATIVUM-ETHIOPIA	2	1	1		1863
315	1895	P.SATIVUM-ETHIOPIA	2	1	2		1864
1460	1896	P.SATIVUM-ETHIOPIA	2	1	7		1865
1344	1897	P.SATIVUM-ETHIOPIA	2	1	7		1866
168	1898	P.SATIVUM-ETHIOPIA	2	1	1		1867
1481	1899	P.SATIVUM-ETHIOPIA	2	1	7		1868
295	1900	P.SATIVUM-ETHIOPIA	2	1	2		1869
1981	1901	P.SATIVUM-ETHIOPIA	2	2	1		1870
1283	1902	P.SATIVUM-ETHIOPIA	2	1	7		1871
457	1903	P.SATIVUM-ETHIOPIA	2	1	3		1872
484	1904	P.SATIVUM-ETHIOPIA	2	1	3		1873
1450	1905	P.SATIVUM-ETHIOPIA	2	1	7		1874
1037	1906	P.SATIVUM-ETHIOPIA	2	1	6		1875
1467	1907	P.SATIVUM-ETHIOPIA	2	1	7		1876
615	1908	P.SATIVUM-ETHIOPIA	2	1	4		1877
1050	1909	P.SATIVUM-ETHIOPIA	2	1	7		1878
613	1910	P.SATIVUM-ETHIOPIA	2	1	4		1879
1090	1911	P.SATIVUM-ETHIOPIA	2	1	7		1880
475	1912	P.SATIVUM-ETHIOPIA	2	1	3		1881
410	1913	P.SATIVUM-ETHIOPIA	2	1	3		1882
405	1914	P.SATIVUM-ETHIOPIA	2	1	3		1883
165	1915	P.SATIVUM-ETHIOPIA	1	1	1		1884
994	1916	P.SATIVUM-ETHIOPIA	2	1	6		1885
122	1917	P.SATIVUM-ETHIOPIA	2	1	1		1886
1830	1918	P.SATIVUM-ETHIOPIA	2	2	1		1887
2	1919	P.SATIVUM-ETHIOPIA	2	1	1		1888
1282	1920	P.SATIVUM-ETHIOPIA	2	1	7		1889
1057	1921	P.SATIVUM-ETHIOPIA	2	1	7		1890
456	1922	PAI WAN TOU	1	1	3		1891
1786	1923	P.SATIVUM-ETHIOPIA	2	2	1		1892
2248	1924	P.SATIVUM-ETHIOPIA	2	2	2		1893
1261	1925	P.SATIVUM-ETHIOPIA	2	1	7		1894
1317	1926	P.SATIVUM-ETHIOPIA	2	1	7		1895
169	1927	P.SATIVUM-ETHIOPIA	2	1	1		1896
906	1928	P.SATIVUM-ETHIOPIA	2	1	6		1897
819	1929	P.SATIVUM-ETHIOPIA	2	1	5		1898
1403	1930	P.SATIVUM-ETHIOPIA	2	1	7		1899
1438	1931	P.SATIVUM-ETHIOPIA	2	1	7		1900
160	1932	P.SATIVUM-ETHIOPIA	2	1	1		1901
1164	1933	P.SATIVUM-ETHIOPIA	2	1	7		1902
4	1934	P.SATIVUM-ETHIOPIA	2	1	1		1903
2292	1935	P.SATIVUM-ETHIOPIA	2	2	2		1904
1375	1936	P.SATIVUM-ETHIOPIA	2	1	7		1905
2925	1937	P. ABYSSINICUM	2	4	5		1906
2737	1938	P. ABYSSINICUM	2	4	1		1907
309	1939	P.SATIVUM-ETHIOPIA	2	1	2		1908
790	1940	P.SATIVUM-ETHIOPIA	3	1	5		1909
1376	1941	P.SATIVUM-ETHIOPIA	2	1	7		1910
1398	1942	P.SATIVUM-ETHIOPIA	2	1	7		1911
2750	1943	P. ABYSSINICUM	2	4	1		1912
1886	1944	P.SATIVUM-ETHIOPIA	2	2	1		1913
364	1945	P.SATIVUM-ETHIOPIA	2	1	3		1914
2663	1946	P.SATIVUM-ETHIOPIA	2	3	0		1915
11	1947	P.SATIVUM-ETHIOPIA	2	1	1		1916
2704	1948	P.SATIVUM-ETHIOPIA	2	3	0		1917
581	1950	P.SATIVUM-ETHIOPIA	3	1	4		1918
2756	1951	P.SATIVUM-CHINA	3	4	1		1919
459	1952	P.SATIVUM-ETHIOPIA	2	1	3		1920
1343	1953	P.SATIVUM-ETHIOPIA	2	1	7		1921
1123	1954	P.SATIVUM-ETHIOPIA	2	1	7		1922
2728	1955	P. ABYSSINICUM	2	4	1		1923
2913	1956	P.SATIVUM-AFGHANISTAN	2	4	5		1924
2733	1957	P. ABYSSINICUM	2	4	1		1925
388	1958	P.SATIVUM-ETHIOPIA	2	1	3		1926
1801	1959	P.SATIVUM-ETHIOPIA	2	2	1		1927
1097	1960	P.SATIVUM-ETHIOPIA	4	1	7		1928
2741	1961	P. ABYSSINICUM	2	4	1		1929
649	1962	P.SATIVUM-ETHIOPIA	2	1	4		1930
2113	1963	P.SATIVUM-ETHIOPIA	2	2	2		1931
1925	1964	P.SATIVUM-ETHIOPIA	2	2	1		1932
144	1965	P.SATIVUM-ETHIOPIA	2	1	1		1933
2758	1966	P. ABYSSINICUM	2	4	1		1934
10	1967	P.SATIVUM-ETHIOPIA	1	1	1		1935
413	1968	P.SATIVUM-ETHIOPIA	2	1	3		1936
1259	1969	P.SATIVUM-ETHIOPIA	2	1	7		1937
156	1970	P.SATIVUM-ETHIOPIA	2	1	1		1938
136	1971	P.SATIVUM-ETHIOPIA	2	1	1		1939
2465	1972	P.SATIVUM-ETHIOPIA	2	2	2		1940
480	1973	P.SATIVUM-ETHIOPIA	2	1	3		1941
2735	1974	P. ABYSSINICUM	2	4	1		1942
176	1975	P.SATIVUM-ETHIOPIA	2	1	1		1943
531	1976	P.SATIVUM-ETHIOPIA	2	1	4		1944
541	1977	P.SATIVUM-ETHIOPIA	2	1	4		1945
1088	1978	P.SATIVUM-ETHIOPIA	2	1	7		1946
471	1979	P.SATIVUM-TURKEY	2	1	3		1947
2677	1980	P.SATIVUM-CHINA	2	3	0		1948
1578	1981	P.SATIVUM-INDIA	1	2	1		1949
1273	1982	P.SATIVUM-ETHIOPIA	2	1	7		1950
1330	1983	P.SATIVUM-ETHIOPIA	2	1	7		1951
1439	1984	P.SATIVUM-ETHIOPIA	1	1	7		1952
198	1985	P.SATIVUM-ETHIOPIA	1	1	2		1953
59	1986	P.SATIVUM-ETHIOPIA	3	1	1		1954
2879	1987	P.SATIVUM-ETHIOPIA	1	4	5		1955
167	1988	P.SATIVUM-ETHIOPIA	2	1	1		1956
940	1989	P.SATIVUM-ETHIOPIA	1	1	6		1957
1382	1990	P.SATIVUM-ETHIOPIA	2	1	7		1958
42	1991	P.SATIVUM-ETHIOPIA	1	1	1		1959
2636	1992	P.SATIVUM-ETHIOPIA	2	3	0		1960
868	1993	P.SATIVUM-ETHIOPIA	2	1	5		1961
25	1994	P.SATIVUM-ETHIOPIA	1	1	1		1962
1107	1995	P.SATIVUM-ETHIOPIA	2	1	7		1963
754	1996	P.SATIVUM-ETHIOPIA	2	1	5		1964
82	1997	P.SATIVUM-ETHIOPIA	2	1	1		1965
2759	1998	P. ABYSSINICUM	2	4	1		1966
1466	1999	P.SATIVUM-ETHIOPIA	1	1	7		1967
1235	2000	P.SATIVUM-ETHIOPIA	1	1	7		1968
1359	2001	P.SATIVUM-ETHIOPIA	2	1	7		1969
1193	2002	P.SATIVUM-ETHIOPIA	1	1	7		1970
251	2003	P.SATIVUM-ETHIOPIA	1	1	2		1971
185	2004	P.SATIVUM-ETHIOPIA	2	1	1		1972
94	2005	P.SATIVUM-ETHIOPIA	2	1	1		1973
2754	2006	P. ABYSSINICUM	2	4	1		1974
2713	2007	MERCURIO	1	3	0		1975
2183	2008	DARK SKINNED PERFECTION	7	2	2		1976
1858	2009	SCOUT	7	2	1		1977
701	2010	TRACER	3	1	4		1978
721	2011	GARFIELD	3	1	4		1979
540	2012	ALASKA 4683	7	1	4		1980
1875	2013	IMPROVED CAMPBELL SCOTCH	3	2	1		1981
568	2014	LATAH	1	1	4		1982
1377	2015	ALASKA	3	1	7		1983
1665	2016	B777-188:af,sil	6	2	1		1984
2817	2018	P.SATIVUM-LADAKH	2	4	3		1985
3027	2019	P.SATIVUM-LADAKH	1	4	7		1986
449	2020	B882-253-(5)	2	1	3		1987
1430	2021	C74-20-(1)	2	1	7		1988
1748	2022	C74-20-(2)	2	2	1		1989
1223	2023	C74-20-(5)	2	1	7		1990
155	2025	BOHATYR	1	1	1		1991
1423	2030	HJA 52076-af	3	1	7		1992
1975	2031	HJA 52096-af	1	2	1		1993
2133	2033	HJA 52244-af	1	2	2		1994
2087	2034	HJA 52323	1	2	1		1995
2417	2035	HJA 52401	1	2	2		1996
1019	2036	PIKA	3	1	6		1997
1950	2037	HJA 51850-af	1	2	1		1998
2478	2038	HJA 51880-af	1	2	2		1999
679	2039	PANU	3	1	4		2000
[truncated: 1,223 more rows]

## Sheet: wrinkled JI order
Combined order	JI no LINE	NAME	Seed appearance	Group	Sub-group	ins peak-	Sbe1+ins
917	9	ACACIA DWARF	6	1	6				Seed Appearance	number
2332	10	LATIFOLIUM(DWARF)-lat	7	2	2				Round	1 and 2
2525	11	CRISPA-cri	7	2	2				Round (dimpled)	3
34	22	FRUHE GELBE THYRINGER	7	1	1				Round (marrowfat)	4
2451	27	FIELD PEA-SUDAN	7	2	2				Wrinkled	6 and 7
2601	31	WITHAM WONDER	6	2	2
2264	32	ACACIA-tl<pet	6	2	2
663	33	CRYPTO-DWARF-le,la,cry/c	7	1	4
2406	37	LAMM 47	6	2	2
2370	38	LAMM 51	6	2	2
2488	41	DW.JOHNSONS EMPIRE	7	2	2	1
2651	43	SLENDER-le,la,cry/s	6	3	0
350	46	WBH 1221	6	1	3
438	53	WBH 1515	6	1	3
2634	59	TENUIFOLIUS-ten	6	3	0
2208	61	WBH 761	6	2	2
2034	70	INFECUNDA -re	7	2	1
2495	72	CHLOROPHYLL-CHIMERIC	7	2	2
51	73	WBH 1238	6	1	1
548	74	ALTERNO-MARMORATA-mex	6	1	4
409	75	WBH 1470	7	1	3
84	76	WBH 1471	6	1	1
1266	77	WBH 1472	7	1	7
474	78	WBH 1473	7	1	3
1373	82	P.SATIVUM-AFGHANISTAN	7	1	7
212	113	USATYJ	7	1	2
2404	114	L 5618-af,tl	7	2	2
2628	122	OLYMPIA 1	6	3	0
776	131	PROCUMBENS-pro	6	1	5
749	134	NAVICULA APERTUS-nap	6	1	5
1724	136	INFECUNDA -re	6	2	1
112	141	B768-50-1	7	1	1
113	142	B768-369-20	6	1	1
172	144	B768-50-2	7	1	1
2062	183	KHADRAA	7	2	1
2338	194	AROUS EL SHOAG	7	2	2
2556	195	AROUS EL SHOAG	7	2	2
2075	202	THOMAS LAXTON ROGUE	7	2	1
2260	297	THOMAS LAXTON	6	2	2
2503	298	DAISY	7	2	2
1979	299	PEERLESS	7	2	1	1
2610	300	SUTTONS EARLY GIANT	7	2	2
2533	302	HUNDREDFOLD	7	2	2
2587	303	GRADUS	7	2	2
2275	304	SELECTED DUKE OF ALBANY	7	2	2
2433	309	IMPROVED HARBINGER	7	2	2
1806	310	ONWARD	7	2	1
2484	311	GRADUS	7	2	2	1
2303	312	ACHIEVEMENT	7	2	2
2325	313	DUKE OF ALBANY	7	2	2
2430	314	SUTTONS HUNDREDFOLD	7	2	2
1942	315	GLADSTONE	7	2	1	1
2401	316	LITTLE MARVEL	7	2	2	1
1866	317	FILLBASKET	7	2	1	1
1243	318	AMERICAN WONDER	6	1	7	1
1747	319	PERFECTED FREEZER-70A	7	2	1	1
206	320	WYOLA	7	1	2	1
2348	324	LAXTONS PROGRESS	7	2	2
2438	325	PIONEER	7	2	2
1638	326	ONWARD	7	2	1	1
1651	327	ONWARD	7	2	1	1
1889	330	PEERLESS ROGUE	7	2	1	1
2239	331	ACHIEVEMENT	7	3	2	1
2157	332	HUNDREDFOLD	7	2	2	1
2619	335	SUTTONS EARLY GIANT ROGUE	7	2	2
2619	335	SUTTONS EARLY GIANT ROGUE	6	2	2	1
1547	343	ONWARD	7	2	1	1
1944	345	GLADSTONE	7	2	1	1
840	347	KELVEDON WONDER	7	1	5	1
2242	351	SCOUT	6	2	2	1
233	352	EARLY FREEZER	7	1	2	1
1859	361	TELEFONE DE TREPAR	7	2	1	1
2497	363	LINCOLN	7	2	2	1
1839	366	MARVILLA DA AMERICA	6	2	1	1
2265	367	TELEFONE ANA	7	2	2
1281	374	DA BEIRA	7	1	7
1821	375	MEIA PALHA NACIONAL	7	2	1
2515	376	LINCOLN	6	2	2
133	381	DA 265	7	1	1
1805	382	DA 1608	7	2	1
2269	383	ALMA	7	2	2
2201	385	HONEY	7	2	2
1986	387	VENUS	7	2	1
2617	388	URGENTA	6	2	2
2528	389	ENGLISH WONDER	7	2	2
1292	392	DOUBLE ONE	7	1	7
2037	393	SHARPES 777	6	2	1
1865	394	KELVEDON WONDER	7	2	1
1461	395	VITALIS	7	1	7
901	396	NEW LINE PERFECTION	7	1	5
2189	397	SUTTONS LITTLE MARVEL	7	2	2
1693	399	CENNIA	6	2	1	1
2096	400	FAMOUS	7	2	1
2180	401	FROSTY	7	2	2
1831	402	JADE	7	2	1
2176	403	FRAZER	7	2	2
2535	404	MID FREEZER	7	2	2
142	405	WITHAM WONDER DWARF	6	1	1
1837	406	SMALL SIEVE FREEZER	7	2	1
2256	407	VICTORY FREEZER	7	2	2
1920	408	MULTIFREEZER-102	7	2	1
366	410	SLEAFORD SURPRISE	7	1	3
1443	412	TEZIERLINDON	7	1	7
2145	413	FREEZER-989	7	2	2
1255	414	KELVEDON WONDER	7	1	7
1902	415	PERFECTED FREEZER-70A	7	2	1
2620	417	LINCOLN	7	2	2
2536	418	ENGLISH WONDER	7	2	2
2097	419	CANNERS PERFECTION	6	2	1
1183	420	NEW LINE PERFECTION	6	1	7
2540	421	WITHAM WONDER DWARF	6	2	2
2187	426	SIEGERIN	6	2	2
1932	427	SPARKLE	7	2	1
1829	428	JOHNSONS FREEZER	7	2	1
2476	430	GREENSHAFT	7	2	2
2508	431	WV 162F	7	2	2
407	432	CORONET	7	1	3
1935	433	SPRITE	7	2	1	1
1834	434	COMMANDO	6	2	1
1991	435	WISCONSIN PERFECTION	7	2	1	1
1851	437	NEW ERA	7	2	1
1769	438	NEW SEASON	7	2	1
2564	439	MYZAR	7	2	2
428	440	ORFAC	6	1	3
1595	441	PUGET	7	2	1
2409	442	SKAGIT	7	2	2
1900	443	SULTAN	7	2	1
756	444	NEW WALES	7	1	5
1678	445	NEW ERA	6	2	1
1669	446	WISCONSIN-183	6	2	1
1802	447	PERFECTION WR	7	2	1
1844	448	PROGRESS NO 9	6	2	1
2154	449	THOMAS LAXTON	6	2	2	1
1893	450	ONWARD	7	2	1
1777	451	A-100	6	2	1
2039	452	SLEAFORD KESKO	7	2	1
1219	453	COMIRE	6	1	7
247	455	BETA	7	1	2
1731	456	COOLWONDER	7	2	1	1
1396	458	SALOUT	7	1	7	1
526	459	KESTREL	6	1	4
2181	471	TARGET	7	2	2
195	472	CORONA IMPERIALE	6	1	2
1945	474	NEPTUNE	6	2	1
1956	475	H 302-2	7	2	1
2679	476	H 311-2-1	6	3	0
2624	477	H 163-3	7	3	0
400	478	H 244-2	7	1	3
269	479	STERN	7	1	2
499	480	MINGOMARK	7	1	4
2137	481	MIGNON	7	2	2	1
434	483	DORLA	6	1	3	1
2553	484	K51-532	6	2	2
1907	485	LARK	7	2	1
1784	488	LAUREL	7	2	1
1744	489	ALPINE	6	2	1
2059	490	PERFA	7	2	1
1462	491	TRITON	6	1	7
2165	492	POSTILLON	7	2	2	1
604	493	NEPTUNE	7	1	4
397	496	405	7	1	3
324	498	EXCEL	7	1	3
2630	499	NUWEL	7	3	0
2006	500	GALAXIE	7	2	1
1823	501	TEZIERIDEE	6	2	1
852	503	PICKUP	7	1	5
2579	504	GREENFEAST	7	2	2
2397	505	FREEZ-ELITE	6	2	2
1533	506	PUGET-86-64	7	2	1
2541	507	FREEZER-69	7	2	2
306	508	VEDETTE	7	1	2	1
2391	509	JET	7	2	2	1
1539	510	MULTIFREEZER-102	6	2	1
2400	511	NUGGET	7	2	2
2236	512	LARK	7	2	2
1716	513	OLYMPIC A	7	2	1
2320	514	SLEAFORD SUNRISE-78-65	6	2	2
2629	515	853-64	7	3	0
1684	517	S-49	7	2	1
1754	518	B52-1	6	2	1
1559	519	PERFECTION-317	6	2	1
727	520	EARLY PERFECTION-1322	7	1	5
1794	521	C.R.PERFECTION(CRE)	7	2	1
1924	522	EARLY HARVEST	7	2	1
2402	523	MIDSEASON FREEZER	6	2	2
2365	524	FREEZER-69	7	2	2
2143	525	DARK GREEN PERFECTION	6	2	2
1697	526	SURPRISE-60	7	2	1
1308	527	EARLY SWEET-11	7	1	7
2379	528	ALLSWEET STRAIN-11	6	2	2	1
1812	529	EARLY PERFECTION-11	6	2	1
1227	532	SMALL LATE CANNER	6	1	7
2191	533	PERFECTED FREEZER-60	6	2	2
2147	534	PERFECTED WALES	7	2	2
2162	535	FRASER A	6	2	2
1756	536	OLYMPIC A	6	2	1
1510	538	ST102-69	6	2	1
943	539	FREEZER-69	7	1	6
2209	540	PERFECTED FREEZER-70A	7	2	2
688	541	SURPRISE-60	7	1	4
2324	542	MULTIFREEZER-410	7	2	2
1069	543	PERFECTION	6	1	7
2420	544	CORNEL	7	2	2
2573	545	GLORIOSA	6	3	2
923	546	GOTTINGA	6	1	6
1021	547	NEPTUNE	7	1	6
1579	548	CADET	6	2	1
425	550	NZ 198	6	1	3
1869	551	NUWEL	6	2	1
2068	552	RIVALIN NZ51	6	2	1
2358	553	EXCELLENZ	6	2	2
2047	554	SIEGERIN	6	2	1
2334	555	KONSERVANDA	7	2	2
1198	563	ARKEL	6	1	7
2584	564	SENATEUR	6	3	2
1287	565	BONITA	7	1	7	1
2514	567	CENTURION	6	2	2	1
525	568	DISKO	7	1	4	1
1867	569	CITATION (WV-100F)	6	2	1	1
2224	570	ESQUIRO (WV-157F)	6	2	2
2142	571	WV-160F	7	2	2
2003	572	WV-183F	6	2	1
1961	573	WV-192F	7	2	1
1797	578	PERFECTION-3040	6	2	1
2218	579	PRIDE	7	2	2
2297	580	SUN VALLEY	6	2	2
1661	581	FRIDOL	6	2	1
1414	582	VITALETTE	6	1	7
1864	583	MINARETTE	6	2	1
2513	584	RECETTE (C-4)	6	2	2
895	585	WV-1080	6	1	5
300	586	WV-74F	6	1	2
2042	587	WV-69F	6	2	1
2538	588	IHAR ?	6	2	2
2220	589	LINCOLN	6	2	2
844	590	NR-19	7	1	5
1067	592	CUD KELWEDON	6	1	7	1
847	594	NIKE	6	1	5
1374	595	NIKE-2	6	1	7
1955	597	ACE	7	2	1
1764	599	EUREKA	7	2	1
2170	600	EARLY FROSTY	7	2	2
1239	601	ALASKA SWEET	7	1	7	1
2010	603	GALAXIE	7	2	1
1224	604	DAINTY	6	1	7
2149	605	FREEZONIAN	7	2	2
281	606	NEW LINE PERFECTION	7	1	2
1989	607	EARLY PERFECTION-3040	7	2	1
1723	608	PERFECTION-326	7	2	1
2290	609	PRIDE	7	2	2
483	610	NEW LINE PERFECTION	6	1	3
2060	611	WASATCH	7	2	1
2030	612	PERFECTION-340-40	7	2	1	1
2089	613	PERFECTED FREEZER	6	2	1
2359	615	IGLOO	7	2	2
2278	619	ALDERMAN-10-3W	7	2	2
1971	620	FROSTY-66-1W	6	2	1
236	621	D.S.P.-51-1W	6	1	2
71	622	D.S.P.-35-3W	6	1	1
1922	623	EARLY ONWARD-88-12W	6	2	1
2213	624	VICTORY FREEZER-79-5W	7	2	2
2340	625	FREEZ-ELITE-55-60T	6	2	2
863	626	KELVEDON WONDER-18-1W	7	1	5
1750	627	FREEZER-90-2W	7	2	1
2598	628	W M R LINCOLN-45-1W	6	2	2
2600	629	PROGRESS-9-67-14W	6	2	2
2132	630	FOLI	6	2	2
2227	631	TAFERLREUDE	7	2	2
1276	632	NAPO	7	1	7
1114	639	DEBUT	7	1	7
597	640	WISCONSIN MERIT	6	1	4
2592	648	ADMIRAL BEATTY	7	2	2
2398	649	ADMIRAL BEATTY	6	2	2
2228	652	BURPEANA	7	2	2
2435	653	MIRACLE	7	2	2
2221	656	GLACIER	7	2	2
562	661	GREGORIS	7	1	4
1973	662	RAPID	7	2	1
2258	663	ZSEGALOV	6	2	2
2192	665	LANCASHIRE LAD	6	2	2
1931	666	HERMA	7	2	1
2496	668	CHRESTENSENS GLORIOSA	7	2	2
1899	670	MONARCH	6	2	1
2310	676	COMBIA	7	2	2
1326	677	VELGA	6	1	7
2072	684	OVOSNOJ LUSALINJ TOMASLA	6	2	1
2377	685	MARIZA	7	2	2
2104	686	CLIMAX	7	2	2
1681	719	HERMA	6	2	1
2418	720	MAIENMARK	7	2	2
1929	721	EXCELSIOR	6	2	1
1288	722	SCHREIBERS PRIMATA	7	1	7
2376	726	B265-1347-1	7	2	2
2058	727	B265-1347-2	7	2	1
2416	728	B265-1347-4	7	2	2
2027	729	B265-1347-5	7	2	1
2460	731	SHTAMBOVYI 3-31	7	2	2
2339	733	RANNII KONSERVNYI 2021	7	2	2
1828	736	ASMER 006/65	7	3	1
1680	737	ASMER 007/65	7	2	1
1827	738	ASMER 008/65	6	2	1
1536	739	ASMER 009/65	6	2	1
1730	740	ASMER 010/65	6	2	1
1682	741	ASMER 011/65	7	2	1
48	742	ASMER 012/65	7	1	1
213	743	ASMER 013/65	7	1	2
1597	744	ASMER 015/65	7	2	1
1673	745	ASMER 017/65	6	2	1
1581	746	ASMER 018/65	7	3	1
1538	747	ASMER 019/65	7	2	1
1796	748	P.SATIVUM-CANADA	7	2	1
226	763	ESMERALDA	6	1	2
2291	764	FREEZER-39	7	2	2
489	765	FREEZER-105	7	1	3
2284	766	CANTERBURY FREEZER-4	7	2	2
1621	767	FROSTY FREEZER	7	2	1
724	768	FREEZER-69	7	1	4
1534	769	FREEZER-203	7	2	1
1790	770	CANNER-263	6	2	1
1772	771	CANNER KING	7	2	1
1619	774	EARLY FLOWERING	7	2	1
2385	779	P.SATIVUM	7	2	2	1
250	780	DA 1608	7	1	2
1046	783	PLATINUM	7	1	7
305	784	SLEAFORD ORBITER	6	1	2
297	785	STIRLING	7	1	2
600	786	GREGORYS SURPRISE	6	1	4
2295	788	HISTON KING SIZE	9	2	2
175	789	PARADE	9	1	1
898	790	ELVIRA	7	1	5
1036	798	WBH 5469	6	1	6
2414	799	GOLDKONIG	7	2	2
2459	802	WINGES-37-red1-1	6	2	2
2855	804	P.TIBETANICUM	6	4	4
1556	806	NAVICULA APERTUS-nap	7	3	1
110	810	WINTER HARDY	6	1	1
1416	814	MARX FASCIATED-fa	7	1	7
983	815	UNDULATIFOLIUS-un	7	1	6
2498	818	WBH 1355	6	2	2
1065	827	P.SATIVUM-HOLLAND	7	1	7
1779	829	MAXIMO-REDUCTUS-mare	7	2	1
2351	830	MAXIMO-REDUCTUS-mare	7	2	2
1998	832	MAXIMO-REDUCTUS-mare	7	2	1
1053	834	MAXIMO-REDUCTUS-mare	7	1	7
625	835	MAXIMO-REDUCTUS-mare	7	1	4
2195	853	P.SATIVUM-USA	7	2	2
2296	858	ESQUIRE	6	2	2
2545	868	IMPROVED HARBINGER ROGUE	7	2	2
1552	869	ONWARD ROGUE	7	2	1
2347	870	GRADUS ROGUE	6	2	2
2846	871	ACHIEVEMENT ROGUE	6	4	4
1825	872	DUKE OF ALBANY ROGUE	7	2	1
2374	873	SUTTONS HUNDREDFOLD ROGUE	7	2	2
1966	875	PEA CONSERVA ROGUE	6	2	1
2244	876	LAXTONS PROGRESS ROGUE	7	2	2
1670	877	PIONEER ROGUE	7	2	1
1921	878	ONWARD ROGUE	6	2	1
2571	881	ACHIEVEMENT ROGUE	7	2	2
2596	882	HUNDREDFOLD ROGUE	7	2	2
2432	889	DAISY ROGUE	6	2	2
2450	891	GOLDKONIG ROGUE	7	2	2
2877	907	TERMINALIS-alt	7	4	4
2025	910	CHLOROTICA-chi	7	3	1
497	911	CHLOROTICA-chi	6	1	4
392	914	XANTHA-xa-1	7	1	3
252	915	VIRIDIS?	7	1	2
2383	922	HUNDREDFOLD ROGUE	7	2	2
2277	923	GRADUS ROGUE	7	2	2
2285	924	SEL.DUKE OF ALBANY	9	2	2
2032	929	NUNHEMS 55/69	7	2	1
1963	934	N.W.R.HYALITE	7	2	1
1739	935	DELWICHE COMMANDO	7	2	1
2621	940	91-1	6	2	2
1909	942	HORAL	6	2	1
1493	943	TELEPHONE	7	1	7
2572	944	FURORE	6	2	2	1
1908	945	EARLY WALES	7	2	1
2219	951	ALDERMAN	7	2	2
2008	954	731497-731499	9	2	1
1427	987	JUBILEJNYJ-62	6	1	7	1
2456	990	MIRAQUEEN	6	2	2
1919	991	TRUMPET	7	2	1
2082	1015	FROGEL	6	2	1
1206	1017	KELVEDON WONDER	7	1	7
1202	1018	TEZIERIDEE	6	1	7
2463	1019	BEAGLE(HURST)	7	2	2
578	1020	CANICE(HURST)	7	1	4
996	1021	SLEAFORD ORBITER	7	1	6
2243	1023	PIRI	7	2	2
2194	1024	PATEA	7	2	2
2449	1025	PUKE	6	2	2
2234	1026	PANIA	7	2	2
1910	1047	WIS-7101	7	2	1
1327	1048	WIS-7102	7	1	7
1876	1049	WIS-7103	6	2	1
1848	1051	WIS-7105	7	2	1
1749	1052	WIS-7106	7	2	1
1758	1053	WIS-7107	7	2	1
2064	1065	WSU-7	7	2	1
2299	1066	WSU-12	7	2	2
530	1067	WSU-23	7	1	4
1335	1069	WILTY-wil	7	1	7
443	1127	PI 164522	6	1	3
2375	1128	P.SATIVUM-INDIA	6	2	2
2253	1136	SUTTONS DELICACY	7	2	2
2178	1137	ROI DES MOELLES	7	2	2
2462	1138	WEBB'S STOURBRIDGE MARROW	6	2	2
2185	1139	DWARF CHAMPION	7	2	2
2539	1140	MAYOR OF LEICESTER	7	2	2
2279	1141	LANCASHIRE LAD	7	2	2
812	1142	ENGLISH WONDER	7	1	5
2475	1143	SHERWOOD	7	2	2
2301	1144	CHAMPION OF ENGLAND	7	2	2
284	1145	EVERBEARING	7	1	2
773	1146	P.SATIVUM-RUSSIA	7	1	5
2319	1149	CODY	7	2	2
2380	1150	EARLY GREEN SEEDED MARROW	7	2	2
2412	1151	EARLY PERFECTION-4824	7	2	2
2273	1154	HUNDREDFOLD	7	2	2
2159	1155	LAXTONIAN	6	2	2	1
1411	1156	MINNESOTA EARLY SWEET	7	1	7	1
965	1157	MINNESOTA EARLY SWEET	7	1	6	1
2280	1158	NANKING	6	2	2
1199	1159	NOTTS EXCELSIOR	6	1	7
2023	1160	P.SATIVUM-USA	7	2	1
2262	1161	PERFECTION-512	7	2	2
1700	1162	PREMIER GEM NO2	7	2	1
2605	1164	DARANTIA KAIP	6	2	2
935	1166	LOCK(VAN WAVEREN)	6	1	6
2427	1167	MIRACLE (SUTTONS)	7	2	2
731	1168	PW 71-3815	6	1	5
962	1169	HORAL	6	1	6
1023	1170	PRL 89-313	7	1	6
2017	1171	P.SATIVUM-INDIA	7	2	1
2527	1172	GREENSHAFT (SUTTONS)	7	2	2
1070	1176	MARX G11(K-TYPE)	7	1	7
1915	1177	MARX I1-TYPE	7	2	1
1491	1178	MARX I1-TYPE	7	1	7
1025	1179	MARX G2-TYPE	7	1	6
1015	1180	MARX G-TYPE	7	1	6
818	1189	GREENFEAST	7	1	5
275	1193	APULIA WRINKLED SEED	6	1	2
1789	1194	MISOG-1:CONVENTIONAL	6	2	1
1951	1195	MISOG-1:af	6	2	1
2070	1196	MISOG-1:st	6	2	1	1
1540	1197	MISOG-1:tl	6	2	1
1548	1198	MISOG-1:af,st	6	2	1
1610	1199	MISOG-1:af,tl	6	2	1	1
1643	1200	MISOG-1:st,tl	7	2	1
1639	1201	MISOG-1:af,st,tl	6	2	1
1527	1202	MISOG-2:CONVENTIONAL	6	2	1
1503	1203	MISOG-2:af	6	2	1
1560	1204	MISOG-2:st	6	2	1
1501	1205	MISOG-2:tl	6	2	1
1531	1206	MISOG-2:af,st	6	2	1
1514	1207	MISOG-2:af,tl	6	2	1
1516	1208	MISOG-2:tl,st	6	2	1
1596	1209	MISOG-2:af,st,tl	6	2	1
1701	1210	ERYGEL	6	2	1
2753	1214	TRIANON	7	4	1
2500	1216	ENGRESS	6	2	2
1078	1220	POL 2:af	7	1	7
2440	1225	JOF	7	2	2
780	1227	VILMORINS ACACIA	6	1	5
2138	1229	GREENFEAST	7	2	2
1442	1230	MURFET LINE 53:L	7	1	7
1007	1231	MURFET LINE 58:ED	6	1	6
1354	1232	MASSEY	6	1	7
182	1234	MURFET LINE 63:LHR	6	1	1
1458	1235	MURFET LINE 64:ED	6	1	7
811	1236	MURFET LINE 65E:ED	6	1	5
1740	1237	SPRITE/PMR	6	2	1
1743	1238	SPRITE	6	2	1
1163	1239	DSP/PMR	7	1	7
1679	1240	DARK SKINNED PERFECTION	6	2	1
1575	1241	NEW ERA/PMR	6	2	1
1565	1242	NEW ERA	6	2	1
1068	1243	NEW LINE E.PERF./PMR	6	1	7
1039	1244	NEW LINE EARLY PERFECTION	6	1	7
1528	1247	74 410-2	7	2	1
2633	1252	GUISANTE SENADOR	6	3	0
322	1274	PERFECTION-447	7	1	3
1771	1276	ARTIST	7	2	1
253	1277	ASTERIX	7	1	2
488	1278	BEAGLE	7	1	3
1689	1279	BRIDGER	7	2	1
1511	1280	CADRE	7	2	1
890	1281	CANICE	7	1	5
504	1282	CASCADE	7	1	4
2354	1283	CEP	7	2	2
576	1284	COLWORTH SWIFT	7	1	4
2044	1285	COLWORTH TERN	7	2	1
2315	1286	CONURE	7	2	2
1918	1287	CORFU	7	2	1
1967	1288	CORMORANT	7	2	1
2198	1289	DWARF DEFIANCE	7	2	2
2270	1291	ELF	7	2	2
2300	1292	ELSA	7	2	2
2125	1293	ESPRIT	7	2	2
2645	1294	FEK	7	3	0
379	1296	FERTIGOLT	7	1	3
1857	1297	FREE KICK	7	2	1
2136	1298	FREEZER-37	7	2	2
2069	1299	FRUMENTO	7	2	1
2507	1301	HISTON MAINCROP	7	2	2
1448	1302	KARINA	7	1	7
302	1303	KELPRO	7	1	2
2328	1304	KELVEDON CHAMPION	7	2	2
2399	1305	KELVEDON CLIMAX	7	2	2
1301	1306	LORINO	7	1	7
362	1308	MINOGOLT	7	1	3
2356	1309	MIRALITE	7	2	2
1169	1310	MOHAWK	7	1	7
2100	1311	MULTIDAN	7	2	1
2326	1312	NUM	7	2	2
2168	1313	NUWONDER	7	2	2
1993	1315	PEGASUS	7	2	1
2304	1316	PLUPERFECT	7	2	2
2686	1317	PRIMADAN	7	3	0
2127	1319	PRINSA	7	2	2
2000	1320	PRIMARK	7	2	1
2447	1321	RUVIK	7	2	2
1737	1322	RAYNES PARK	7	2	1
210	1323	RIDCOVERT	7	1	2	1
2381	1324	RIDONIA	7	2	2
2197	1325	RINCO	7	2	2
849	1326	SCEPTRE	7	1	5
2172	1327	SELWAY	7	2	2
1788	1328	STOP	7	2	1
2054	1329	SI TRIUMPH	7	2	1
2560	1330	SUPERB	7	2	2
2266	1331	TONKA	7	2	2
2148	1332	TRINETTO	7	2	2
2364	1333	TRINTELLA	6	2	2
336	1334	TRIO	7	1	3
125	1335	VULCAN	7	1	1
2041	1336	VIDA	7	2	1
1885	1337	NO-52	6	2	1
529	1342	WBH 1455	7	1	4	1
1624	1347	MAJAK	7	2	1	1
1096	1349	APULVINIC -apu-1	7	1	7
1868	1358	MUMMY PEA	6	2	1
1767	1360	NEW SEASON	7	2	1
1753	1361	NEW ERA	7	2	1
2167	1362	D.S.P	7	2	2
2233	1363	WSU-28	7	2	2
2156	1364	WSU-23	7	2	2
1634	1365	LITTLE MARVEL	7	2	1
1962	1372	MUMMY PEA	7	2	1
2066	1374	MARX K-LINE	7	2	1
645	1375	MURFET LINE 53	7	1	4
2288	1376	MURFET LINE 24(G'FEAST)	7	2	2
1685	1377	MARX LINE I2	7	2	1
2699	1378	MARX LINE I1	7	3	0
991	1379	MURFET LINE 58	7	1	6
2098	1380	MURFET LINE 63	7	2	1
1659	1381	MURFET LINE 64	7	2	1	1
2659	1384	MARX LINE G2	9	3	0
1035	1385	RADIO PEA	7	1	6
1791	1389	WBH 1775-wel	7	2	1
2235	1390	MIRAGREEN	6	2	2
268	1391	WBH 2138-wp	9	1	2	1
1640	1393	WBH 2136	7	2	1
2046	1404	X78006-sbm/DSP	7	2	1
1706	1405	X78122-sbm/SCOUT	6	2	1
623	1408	X78125-sbm/ALASKA-4683	7	1	4	1
2129	1412	MARLIN	6	2	2
1708	1413	GRANT	7	2	1
1447	1414	AVON	7	1	7
573	1415	CONWAY	6	1	4
1660	1417	ERECTOIDES-lk	7	2	1	1
1853	1423	VR74-410-2	6	2	1
1987	1516	P.SATIVUM-HINDUKUSCH	7	2	1
2386	1517	P.SATIVUM-RUSSIA	6	2	2
1698	1562	B277-457-1	6	2	1
2368	1565	MID FREEZER	7	2	2
2011	1566	ALMOTA	6	2	1
1627	1567	EDISON	6	2	1
1555	1568	CM-014F	7	2	1
2523	1569	SWINGER	6	2	2
1587	1570	SPIRIT	6	2	1
1904	1571	GREEN SUGAR	6	2	1
1567	1572	PAYETTE	7	3	1
186	1599	P.SATIVUM-ETHIOPIA	6	1	1	1
261	1690	P.SATIVUM-ETHIOPIA	6	1	2	1
2448	1720	TELEPHONE GOLD. STRAW.	6	2	2
2074	1721	ALDERMAN GOLD.STRAW.	6	2	1
2405	1729	POINTED PODDED DWARF	7	2	2
2426	1730	POINTED PODDED DWARF	6	2	2
2018	1731	MULTIPOD POINTED PODDED	7	2	1
2102	1732	STUMPY 3 PODDED 6FT.	7	2	2
2367	1733	TRIPLE PODDED TALL POINTD	7	2	2
2021	1734	STUMPY POD TALL MULTIPOD	7	2	1
2635	1737	C481-392-4:sbm-wlo	7	3	0
1139	1747	ALMIRES	9	1	7
2086	1748	ANDES	6	2	1
683	1749	OFI	6	1	4
1636	1750	I 114/80	7	2	1
1599	1751	I 116/80	6	2	1
304	1752	H 639-4-1	6	1	2
1473	1753	H 646-1-6	6	1	7
1890	1754	ERYGEL	7	2	1
1586	1762	PALLA-af	6	2	1
2309	1765	BIKINI-af	6	2	2
1958	1766	BARTON-af,st	6	2	1
2434	1767	EATON-af	6	2	2
1542	1769	MELTON-af	6	2	1
1775	1770	UPTON-af	6	2	1
750	1771	WENSUM-af	6	1	5
2120	1772	FILIGREEN-af	6	2	2
2014	1773	WAV 27135-af	6	2	1
2393	1779	NOVELLA-af	6	2	2
2357	1780	TWIGGY-af	6	2	2
1566	1781	QUINCY-st	6	2	1
1808	1783	OREGON-605	6	2	1
1541	1784	XP-F138-af	6	2	1
361	1814	LP235/01/201-af	7	1	3
1813	1823	NEW ERA	7	2	1
2534	1829	NEGRER	7	2	2
2126	1831	PESOL	7	2	2
633	1833	P.SATIVUM-SPAIN	7	1	4	1
1905	1855	MAGNUM BONUM	7	2	1
50	1862	P.SATIVUM	7	1	1
1211	1874	PETIOLULATUS -apu-3	7	1	7
2183	2008	DARK SKINNED PERFECTION	7	2	2
1858	2009	SCOUT	7	2	1
540	2012	ALASKA 4683	7	1	4	1
1665	2016	B777-188:af,sil	6	2	1
1766	2072	VIP	7	2	1
1916	2076	MUMMY PEA	7	2	1
2744	2077	P.SATIVUM-SUDAN	7	4	1	1
115	2081	P.SATIVUM	7	1	1
524	2083	P.SATIVUM	6	1	4
469	2093	P.SATIVUM	7	1	3
1927	2107	CENNIA	7	2	1	1
1894	2108	ACE	7	2	1
1272	2109	ALLSWEET	7	1	7	1
2604	2110	KEBBY	7	2	2	1
2353	2111	PACEMAKER	7	2	2	1
1785	2161	BURNT LEAF-bulf	7	2	1
2001	2167	ANGUSTIFOLIUS-ang	7	2	1
2327	2170	INFECUNDA -re	7	2	2
1184	2176	ALTERNO-MARMORATA-mex	6	1	7
2549	2184	ANGUSTIFOLIUS-ang	7	2	2
2378	2187	ANGUSTIFOLIUS-ang	7	2	2
1755	2198	ZELENA DOLINA	7	2	1
411	2217	POWDERY MILDEW RESISTANT	7	1	3
1561	2219	GP 34	7	2	1
1854	2221	GP 36	7	2	1
24	2262	KREUZUNGS NACHR	6	1	1
1683	2271	B480-672-7:Wex,wex	7	2	1
1370	2291	HORSFORD	7	1	7
710	2302	B76-197 (STRATAGEM)	7	1	4	1
454	2310	PANGA	7	1	3	1
1026	2315	ME STOP MUTANT 12824	7	1	6	1
1803	2316	ME STOP CHLOR. MUTATION	7	2	1
1656	2317	ME STOP MUTANT 12823	7	2	1
2485	2330	WITHAM WONDER	7	2	2	1
2344	2335	LAMM 111	7	2	2	1
2517	2336	CERES-led	7	2	2
1311	2362	P.SATIVUM-ETHIOPIA	6	1	7	1
2163	2367	SHOW PERFECTION	6	2	2
375	2368	PACEMAKER	7	1	3	1
1135	2369	ROCKET	7	1	7	1
2158	2370	LUD	7	2	2
2051	2371	LUD ROGUE	7	2	1
1995	2374	MINI	7	2	1
1557	2375	MINI 93	7	2	1
1591	2388	A686-220-(4)	7	2	1
1938	2392	86-2196	7	2	1
1817	2393	86-2231	7	2	1
1838	2394	86-2236	7	2	1
1824	2397	PUGET	7	2	1
1588	2398	GRANT	7	2	1
2271	2400	GOLDENBERG AFILA-af	7	2	2
2548	2401	FIT	7	2	2
2161	2402	HENRIETTE	7	2	2
2106	2403	CARAT	7	2	2
1022	2404	MENUET	7	1	6
129	2405	CLARETTE	7	1	1
1768	2407	IZUMRUNDYJ	7	2	1
1537	2409	MARKADO	7	2	1
1522	2410	CONWAY	7	2	1
1845	2411	MENLO	7	2	1
1298	2412	QUINCY	7	1	7
1000	2420	WINKOSSA	7	1	6
1666	2430	KELVEDON WONDER	6	2	1
1727	2431	EARLY ONWARD	6	2	1
2482	2433	SHASTA	6	2	2
1926	2434	PUGET	6	2	1
2583	2435	HURSTS GREENSHAFT	7	2	2
2568	2437	SLEAFORD TRIUMPH	7	2	2
992	2451	P.SATIVUM-IRELAND	6	1	6
1770	2462	KNIGHTS MARROW	6	2	1	1
2079	2463	OSU 547-29	6	2	1
1647	2464	OSU 559-29	6	2	1
520	2465	OSU 564-3	6	1	4
1873	2466	OSU 584-16	6	2	1
1726	2467	OSU 589-12	6	2	1
1242	2468	OSU 615-15	6	1	7
1725	2483	WANDO	7	2	1
1040	2490	BONNEVILLE	6	1	7
2193	2497	E135F (sym-13,NOD+,FIX-)	7	2	2
1880	2498	FEW NODULES sym-5	7	2	1
1897	2499	SPARKLE	7	2	1
2111	2500	BORNELLA	7	2	2
1957	2501	BORETTA	7	2	1
433	2502	REGINA	7	1	3	1
2036	2503	UNDINE	7	2	1
951	2504	SIMA	7	1	6
2108	2505	PSM 1.162-90	7	2	2
2363	2506	NZ 6320	7	2	2
2093	2507	PSM 7.155-88	7	2	1
1787	2508	PSM 7.158-89	7	2	1
2499	2509	JUVEL	7	2	2
1110	2578	P. SPECIOSUM	7	1	7
1406	2579	P. SPECIOSUM	7	1	7
2614	2595	P. SATIVUM	7	2	2
2431	2596	P. SATIVUM	6	2	2
2026	2597	P. SATIVUM	6	2	1
2013	2614	DIAMANTE	7	2	1
270	2615	ZAFFIRO	7	1	2
2254	2616	SPARKLE E107-brz	7	2	2
1633	2618	SPANISH SKYSCRAPPER	7	2	1
1732	2619	MULTIVIRAL RESISTANT	7	2	1
1694	2620	SUNDANCE II	7	2	1
1136	2626	5-11	7	1	7
2670	2627	RT-1	7	3	0
464	2628	RT-2	7	1	3
1712	2633	FEW NODULES-sym-17	7	2	1
1940	2634	LOW NODULATION sym-5	7	2	1
2225	2660	MULTI-MARKER STOCK 96	7	2	2
2116	2664	MULTI-MARKER STOCK 112	7	2	2
1095	2682	ACACIA	7	1	7
675	2684	WITHAM WONDER	7	1	4
2474	2687	TEILWACHSIG-wlo	7	2	2
2510	2690	AIR SPACE	7	2	2
944	2694	K.437	7	1	6
2558	2699	LATIOR	7	2	2
1954	2702	CHLOROTICA-chi-1	7	2	1
448	2708	K.1195	6	1	3
2335	2711	K.803	7	2	2
582	2717	K.1254	6	1	4
2612	2719	1 wr 33-5-3/65	7	2	2
1623	2722	ONWARD	7	2	1
1607	2723	ONWARD ROGUE	7	2	1
1086	2728	K.1182	6	1	7
2153	2730	LINE C 75-27	7	2	2
945	2734	L.65	7	1	6
2570	2737	GREENFEAST	7	2	2
2599	2738	INTERM. CHLOROPHYLL	7	2	2
1872	2740	APULVINIC	7	2	1
189	2741	BFA/105	7	1	2
2526	2777	OLSTERN	7	2	2
1033	2782	L.64	7	1	6
2207	2787	BONNEVILLE	7	2	2
1653	3007	SPARKLE, R72-sym9	7	2	1
1782	3008	SPARKLE, E151-sym15	7	2	1
1842	3009	SPARKLE, R50-sym16	7	2	1
1569	3016	TRISTAR	7	2	1
1783	3027	SPARKLE, E69 sym7	7	2	1
1532	3028	SPARKLE, R25 sym8	7	2	1
1509	3029	SPARKLE, E54 sym18	7	2	1
1892	3047	SPARKLE, N24 sym-11	7	2	1
1699	3048	SPARKLE, NEU5 sym-19	7	2	1
1278	3072	OK4	7	1	7
314	3077	OK12	7	1	2
1419	3083	OK27	7	1	7
353	3084	DRC	7	1	3
1968	3085	SPARKLE dgl	7	2	1
1654	3087	CHALLIS	7	2	1
1988	3088	GRANADA	7	2	1
1322	3092	OK26	7	1	7
1365	3113	Jeyes	9	1	7
1714	3114	Grave Digger	9	2	1	1
2005	3116	Prew's Special	7	2	1
2345	3154	P. SATIVUM	7	2	2
1741	3174	SPARKLE, N15	7	2	1

## Sheet:  JI order
Combined order	JI no LINE	NAME	Seed appearance	Group	Sub-group
1	967	P.SATIVUM-ETHIOPIA	1	1	1
2	1919	P.SATIVUM-ETHIOPIA	2	1	1		Seed Appearance	number
3	154	CONTROL DUN PEA AUREOOL	2	1	1		Round	1 and 2		Supplementary File S1: Details of the Pisum germplasm accessions which were screened for variation in sbeI,according to their score for the presence or absence of the insertion in the mutant gene. The tab 'JI order' lists the accessions together with the seed appearance score provided [13]. The accessions which were investigated further are highlighted in tabs 2 and 3 (round-seeded, scored as sbe…
4	1934	P.SATIVUM-ETHIOPIA	2	1	1		Round (dimpled)	3
5	1470	P.SATIVUM-ETHIOPIA	2	1	1		Round (marrowfat)	4
6	1531	P.SATIVUM-ETHIOPIA	1	1	1		Wrinkled	6 and 7
7	1585	P.SATIVUM-ETHIOPIA	2	1	1
8	1602	P.SATIVUM-ETHIOPIA	3	1	1
9	1581	P.SATIVUM-ETHIOPIA	1	1	1
10	1967	P.SATIVUM-ETHIOPIA	1	1	1
11	1947	P.SATIVUM-ETHIOPIA	2	1	1
12	1588	P.SATIVUM-ETHIOPIA	1	1	1
13	1662	P.SATIVUM-ETHIOPIA	2	1	1
14	2102	P.SATIVUM-ETHIOPIA	2	1	1
15	1675	P.SATIVUM-ETHIOPIA	2	1	1
16	1664	P.SATIVUM-ETHIOPIA	2	1	1
17	1584	P.SATIVUM-ETHIOPIA	1	1	1
18	2726	P. SATIVUM-ETHIOPIA	2	1	1
19	2131	P.SPECIOSUM	2	1	1
20	133	GRAY RADICULA	1	1	1
21	1460	P.SATIVUM-ETHIOPIA	1	1	1
22	970	P.SATIVUM-HOLLAND	4	1	1
23	2714	K.1267	2	1	1
24	2262	KREUZUNGS NACHR	6	1	1
25	1994	P.SATIVUM-ETHIOPIA	1	1	1
26	2216	POWDERY MILDEW RESISTANT	1	1	1
27	2727	P. SATIVUM-ETHIOPIA	1	1	1
28	1612	P.SATIVUM-ETHIOPIA	3	1	1
29	1590	P.SATIVUM-ETHIOPIA	4	1	1
30	2180	UNIFOLIATA-uni	3	1	1
31	717	MANSHOLTS IVORA	4	1	1
32	1622	P.SATIVUM-ETHIOPIA	3	1	1
33	178	P.SATIVUM-ETHIOPIA	2	1	1
34	22	FRUHE GELBE THYRINGER	7	1	1
35	62	AUREA-au	1	1	1
36	2718	K.1365	2	1	1
37	21	BLEEKBLOIER	2	1	1
38	1672	P.SATIVUM-ETHIOPIA	2	1	1
39	2418	R 4111B	2	1	1
40	2481	GRUNO	4	1	1
41	968	P.SATIVUM-ETHIOPIA	1	1	1
42	1991	P.SATIVUM-ETHIOPIA	1	1	1
43	155	MUTANT-6-5	2	1	1
44	1650	P.SATIVUM-ETHIOPIA	3	1	1
45	124	PINKISH WHITE-am1	2	1	1
46	2326	LACE	2	1	1
47	1852	P.SATIVUM-ETHIOPIA	1	1	1
48	742	ASMER 012/65	7	1	1
49	811	AUREOOL ( DUN PEA)	4	1	1
50	1862	P.SATIVUM	7	1	1
51	73	WBH 1238	6	1	1
51	73	WBH 1238	6	1	1
51	73	WBH 1238	6	1	1
52	1858	WELLENSIEK'S-aw	4	1	1
53	1476	P.SATIVUM-AFGHANISTAN	2	1	1
54	3010	YELLOW POLLEN-yp1	2	1	1
55	657	MANSHOLTS IVORA	4	1	1
56	2701	K.577	2	1	1
57	173	P.SATIVUM-ETHIOPIA	1	1	1
58	2679	MUMMY PEA-Td	1	1	1
59	1986	P.SATIVUM-ETHIOPIA	3	1	1
60	1465	P.SATIVUM-ETHIOPIA	1	1	1
61	20	WBH 1089	2	1	1
62	1546	P.SATIVUM-ETHIOPIA	1	1	1
63	700	IVORA	2	1	1
64	1695	P.SATIVUM-ETHIOPIA	2	1	1
65	83	P.SATIVUM-AFGHANISTAN	1	1	1
66	2064	POL 1:af	1	1	1
67	3118	Bean Pea	4	1	1
68	2585	P. SATIVUM	1	1	1
69	2138	P.SPECIOSUM	2	1	1
70	1386	EXTRA RAPID ROGUE	4	1	1
71	622	D.S.P.-35-3W	6	1	1
72	842	LAMM 105	2	1	1
73	192	WIRAIG	2	1	1
74	3102	WASACZ-af	1	1	1
75	2478	B780-370:ARG	2	1	1
76	732	SHTAMBOVYI 180	3	1	1
77	2425	WBH 1210	2	1	1
78	1723	TALL EARLY CAPUCIN	2	1	1
79	2141	P.SPECIOSUM	2	1	1
80	1469	P.SATIVUM-ETHIOPIA	2	1	1
81	2056	POL 6:af	1	1	1
82	1997	P.SATIVUM-ETHIOPIA	2	1	1
83	1266	P.SATIVUM-INDIA	2	1	1
84	76	WBH 1471	6	1	1
85	1623	P.SATIVUM-ETHIOPIA	1	1	1
86	3086	PI 343333	2	1	1
87	791	WBH 1155	2	1	1
88	1529	P.SATIVUM-ETHIOPIA	1	1	1
89	2343	HAMIL-af	1	1	1
90	2142	P. AXIPHIUM	4	1	1
91	2706	K. 674	2	1	1
92	1507	P.SATIVUM-HINDUKUSCH	1	1	1
93	5	MUMMY PEA	2	1	1
94	2005	P.SATIVUM-ETHIOPIA	2	1	1
95	537	ALASKA-130	2	1	1
96	1422	74-SN4	1	1	1
97	1648	P.SATIVUM-ETHIOPIA	2	1	1
98	1668	P.SATIVUM-ETHIOPIA	3	1	1
99	1697	P.SATIVUM-ETHIOPIA	2	1	1
100	238	P.SATIVUM-ETHIOPIA	2	1	1
101	1652	P.SATIVUM-ETHIOPIA	2	1	1
102	702	DOLFIJN	2	1	1
103	809	WINTER HARDY	4	1	1
104	820	STIFF STRAW	1	1	1
105	1527	P.SATIVUM-ETHIOPIA	1	1	1
106	1586	P.SATIVUM-ETHIOPIA	1	1	1
107	973	P.SATIVUM-USA	4	1	1
108	2264	TERRAS HADA	2	1	1
109	1741	FIELD PEA	4	1	1
110	810	WINTER HARDY	6	1	1
111	2095	P.SATIVUM	2	1	1
112	141	B768-50-1	7	1	1
113	142	B768-369-20	6	1	1
114	1709	MUMMY BICOLOUR	2	1	1
115	2081	P.SATIVUM	7	1	1
116	2436	VINCO	4	1	1
117	277	P.SATIVUM-ETHIOPIA	1	1	1
118	2338	FRILENE	1	1	1
119	2794	RIL 15x399_07		1	1
120	2133	P.SPECIOSUM	2	1	1
121	530	PERFECTED FREEZER-60	1	1	1
122	1917	P.SATIVUM-ETHIOPIA	2	1	1
123	2156	P.SPECIOSUM	2	1	1
124	2693	K.301	2	1	1
125	1335	VULCAN	7	1	1
126	2810	RIL 15x399_25		1	1
127	2136	P.SPECIOSUM	2	1	1
127	2136	P.SPECIOSUM	2	1	1
128	1894	P.SATIVUM-ETHIOPIA	2	1	1
129	2405	CLARETTE	7	1	1
130	1620	P.SATIVUM-ETHIOPIA	2	1	1
131	1666	P.SATIVUM-ETHIOPIA	2	1	1
132	253	P.SATIVUM-ETHIOPIA	2	1	1
133	381	DA 265	7	1	1
134	2041	NEUGA:af	1	1	1
135	1647	P.SATIVUM-ETHIOPIA	2	1	1
136	1971	P.SATIVUM-ETHIOPIA	2	1	1
137	851	P.SATIVUM-ISRAEL	1	1	1
138	1787	P.SATIVUM-NEPAL	1	1	1
139	180	P.SATIVUM-ETHIOPIA	2	1	1
140	1456	P.SATIVUM-ETHIOPIA	2	1	1
141	2104	P.SATIVUM-ETHIOPIA	2	1	1
142	405	WITHAM WONDER DWARF	6	1	1
143	2705	SINE-VEAXILLUM siv	2	1	1
144	1965	P.SATIVUM-ETHIOPIA	2	1	1
145	371	POIS GRIS DE PRINTEMPS	1	1	1
146	1475	P.SATIVUM-AFGHANISTAN	2	1	1
147	2234	SAVEARFINE	1	1	1
148	2137	P.SPECIOSUM	2	1	1
149	1671	P.SATIVUM-ETHIOPIA	2	1	1
150	1188	PETROLINE	1	1	1
151	1075	P. ELATIUS	1	1	1
152	2241	CITMINSKIJ 242	1	1	1
153	939	EBTALI	1	1	1
154	687	KENTISH INVICTA	3	1	1
155	2025	BOHATYR	1	1	1
156	1970	P.SATIVUM-ETHIOPIA	2	1	1
158	384	ELWY	2	1	1
159	7	DE HAAN 201.1(DWARF)	2	1	1
160	1932	P.SATIVUM-ETHIOPIA	2	1	1
161	1519	P.SATIVUM-ETHIOPIA	1	1	1
162	12	LAMM 31	1	1	1
163	1710	MUMMY BICOLOUR	4	1	1
164	2245	CUVASHSKIJ 346	1	1	1
165	1915	P.SATIVUM-ETHIOPIA	1	1	1
166	42	MUMMY PEA	2	1	1
167	1988	P.SATIVUM-ETHIOPIA	2	1	1
168	1898	P.SATIVUM-ETHIOPIA	2	1	1
169	1927	P.SATIVUM-ETHIOPIA	2	1	1
171	1594	P.SATIVUM-ETHIOPIA	2	1	1
172	144	B768-50-2	7	1	1
173	368	SABEL	2	1	1
174	843	LAMM 105	2	1	1
175	789	PARADE	9	1	1
176	1975	P.SATIVUM-ETHIOPIA	2	1	1
177	3023	SGE	1	1	1
178	1889	P.SATIVUM-ETHIOPIA	2	1	1
179	1579	P.SATIVUM-ETHIOPIA	1	1	1
180	1600	P.SATIVUM-ETHIOPIA	1	1	1
181	1661	P.SATIVUM-ETHIOPIA	3	1	1
182	1234	MURFET LINE 63:LHR	6	1	1
183	1597	P.SATIVUM-ETHIOPIA	2	1	1
184	2707	K. 1150	3	1	1
185	2004	P.SATIVUM-ETHIOPIA	2	1	1
186	1599	P.SATIVUM-ETHIOPIA	6	1	1
187	2088	P.SATIVUM	2	1	2
188	1611	P.SATIVUM-ETHIOPIA	2	1	2
189	2741	BFA/105	7	1	2
190	2415	CHLOROPHYLL MUTANT	2	1	2
191	1692	P.SATIVUM-ETHIOPIA	1	1	2
192	2296	ELEKTRON	1	1	2
193	2781	SERRATUS	1	1	2
193	2781	SERRATUS	2	1	2
194	3052	JENNY LIND	2	1	2
195	472	CORONA IMPERIALE	6	1	2
196	2416	CHLOROPHYLL MUTANT	2	1	2
197	271	P.SATIVUM-ETHIOPIA	2	1	2
198	1985	P.SATIVUM-ETHIOPIA	1	1	2
199	1702	KHANAKA	2	1	2
200	2084	P.SATIVUM	2	1	2
201	777	P.SATIVUM	1	1	2
203	2175	OBOVATUS-obo	1	1	2
204	1259	P.SATIVUM-INDIA	1	1	2
205	1691	P.SATIVUM-ETHIOPIA	1	1	2
206	320	WYOLA	7	1	2
207	1453	P.SATIVUM-ETHIOPIA	2	1	2
208	2351	BAI WAN DOU 229	1	1	2
209	937	MISERISERI	2	1	2
209	937	MISERISERI	2	1	2
210	1323	RIDCOVERT	7	1	2
211	651	MAIPERLE	3	1	2
212	113	USATYJ	7	1	2
213	743	ASMER 013/65	7	1	2
214	2278	MIR/N12	2	1	2
215	1884	P.SATIVUM-ETHIOPIA	1	1	2
216	734	RUDUKAI	2	1	2
217	118	WBH 22	1	1	2
218	323	UNICA	1	1	2
219	1468	P.SATIVUM-ETHIOPIA	1	1	2
220	887	BLACK EYED SUSAN ROGUE	3	1	2
220	887	BLACK EYED SUSAN ROGUE	3	1	2
221	635	VILMORIN VI	2	1	2
222	159	P.SATIVUM-ETHIOPIA	2	1	2
223	16	EXTRA RAPID	2	1	2
224	1491	P.SATIVUM-CHINA	1	1	2
225	2570	P. AXIPHIUM	4	1	2
226	763	ESMERALDA	6	1	2
227	995	TORSDAG-K58	1	1	2
228	2748	CHLOROTICA	1	1	2
230	2713	P. CINEREUM	2	1	2
231	151	NILSSONS-N1	2	1	2
232	2247	HENDERSON FIRST OF ALL	1	1	2
233	352	EARLY FREEZER	7	1	2
234	2758	CHLOROTICA, COCHLEARIS	1	1	2
235	135	WBH 1352	2	1	2
236	621	D.S.P.-51-1W	6	1	2
237	2561	P. SPECIOSUM	2	1	2
238	2581	P. AXIPHIUM	2	1	2
239	957	TRIUMPH	1	1	2
240	1528	P.SATIVUM-HINDUKUSCH	2	1	2
241	2333	NILSSONS NIII	2	1	2
243	880	MANGETOUT ROGUE	2	1	2
244	900	FLORIDA	3	1	2
245	916	CHLOROTICA-chi	1	1	2
246	706	P.SATIVUM-AFGHANISTAN	1	1	2
247	455	BETA	7	1	2
248	718	OMEGA-WAXLESS	4	1	2
250	780	DA 1608	7	1	2
251	2003	P.SATIVUM-ETHIOPIA	1	1	2
252	915	VIRIDIS?	7	1	2
252	915	VIRIDIS?	7	1	2
253	1277	ASTERIX	7	1	2
254	3177	P.SATIVUM-CANARIES	2	1	2
255	1077	P.SATIVUM-TURKEY	1	1	2
256	965	P.SATIVUM-TURKEY	1	1	2
257	2194	RAPORT	1	1	2
258	1536	P.SATIVUM-ETHIOPIA	2	1	2
259	2298	IKAR	1	1	2
260	1355	TRAPPER-VIRUS FREE	1	1	2
261	1690	P.SATIVUM-ETHIOPIA	6	1	2
262	2785	RAMOSUS	1	1	2
262	2785	RAMOSUS	1	1	2
263	153	TEDINS 29/31	1	1	2
264	1755	P.SATIVUM-NEPAL	1	1	2
265	2588	P. SATIVUM	3	1	2
266	2763	CHLOROTICA	1	1	2
267	981	UL'JANOVSKIJ-68	1	1	2
267	981	UL'JANOVSKIJ-68	1	1	2
268	1391	WBH 2138-wp	9	1	2
269	479	STERN	7	1	2
270	2615	ZAFFIRO	7	1	2
271	1580	P.SATIVUM-ETHIOPIA	2	1	2
272	289	P.SATIVUM-GREECE	2	1	2
273	1271	ORUS	2	1	2
274	2202	P. ABYSSINICUM	1	1	2
275	1193	APULIA WRINKLED SEED	6	1	2
276	1004	TORSDAG-K550	1	1	2
277	2212	SVEN	2	1	2
278	3107	RISNOD 14	1	1	2
279	231	EMITAKE	1	1	2
280	3124	RISNOD 25 - sym8	2	1	2
281	606	NEW LINE PERFECTION	7	1	2
282	2380	P.SATIVUM-BURUNDI	1	1	2
283	2353	DA BAI WAN DOU 122	1	1	2
284	1145	EVERBEARING	7	1	2
285	1746	CREEPING-creep	1	1	2
286	2683	KUNGSART	1	1	2
287	2642	P.SATIVUM-MALAWI	2	1	2
288	1849	P.SATIVUM-ISRAEL	2	1	2
289	724	HEEMANNS	4	1	2
290	566	OBERON	4	1	2
292	2292	WELLENSIEK'S MEDIUM DWARF	4	1	2
293	1080	P.SATIVUM-TURKEY	2	1	2
293	1080	P.SATIVUM-TURKEY	2	1	2
294	1717	TURC.A FLEUR BLANC ACA.RD	2	1	2
295	1900	P.SATIVUM-ETHIOPIA	2	1	2
296	1248	P.SATIVUM-USA	1	1	2
297	785	STIRLING	7	1	2
298	952	KOROZA	4	1	2
299	176	P.SATIVUM-ETHIOPIA	2	1	2
300	586	WV-74F	6	1	2
302	1303	KELPRO	7	1	2
303	1013	RAMOSUS-rms	2	1	2
304	1752	H 639-4-1	6	1	2
305	784	SLEAFORD ORBITER	6	1	2
306	508	VEDETTE	7	1	2
307	3096	LINE B	1	1	2
309	1939	P.SATIVUM-ETHIOPIA	2	1	2
310	1395	TENDRILLED ACACIA-Uni<tac	2	1	2
311	797	CHLOROTICA-chi	1	1	2
311	797	CHLOROTICA-chi	1	1	2
311	797	CHLOROTICA-chi	1	1	2
312	1407	X78124-sbm/GARFIELD	1	1	2
313	2309	WBH 1771	2	1	2
314	3077	OK12	7	1	2
315	1895	P.SATIVUM-ETHIOPIA	2	1	2
316	1462	P.SATIVUM-ETHIOPIA	1	1	3
317	177	P.SATIVUM-ETHIOPIA	2	1	3
318	1636	P.SATIVUM-ETHIOPIA	2	1	3
319	240	P.SATIVUM-ETHIOPIA	4	1	3
321	1318	PRIMAGOLT	4	1	3
322	1274	PERFECTION-447	7	1	3
323	1030	P.SATIVUM-IRAN	1	1	3
324	498	EXCEL	7	1	3
325	2280	CK-5	2	1	3
326	3095	LINE A	1	1	3
327	1699	PUSAKI	2	1	3
328	755	KING TUT	4	1	3
329	1272	KATINKA	1	1	3
330	692	LENINGRAD-P62	2	1	3
331	805	WELLENSIEK'S WHITE INDENT, di	2	1	3
333	35	LAMM 134	1	1	3
334	462	HYOGO SUGAR	3	1	3
335	2332	LAMPRECHTS L 379	1	1	3
336	1334	TRIO	7	1	3
337	2284	MESTEN	2	1	3
338	701	P.SATIVUM-ITALY	2	1	3
339	1181	LAGA	1	1	3
340	1687	P.SATIVUM-ETHIOPIA	2	1	3
341	2154	P.SPECIOSUM	2	1	3
342	2145	P. AXIPHIUM	4	1	3
343	2225	RAMONSKII 77	1	1	3
344	2452	ZELKA	4	1	3
345	1132	P.SATIVUM-TURKEY	1	1	3
346	1705	P. JOMARDII	2	1	3
347	267	P.SATIVUM-GREECE	1	1	3
348	848	IHAR-8	1	1	3
349	322	CHENILLE	1	1	3
350	46	WBH 1221	6	1	3
351	1402	PROTEO	1	1	3
353	3084	DRC	7	1	3
354	708	P.SATIVUM-AFGHANISTAN	2	1	3
355	2624	6-14	2	1	3
356	3051	ORANGE COTYLEDON	1	1	3
357	115	L 180/60	2	1	3
358	221	FIELD PEA-INDIA	1	1	3
359	2253	ZERNOGRADSKIJ MNOGPL'YJ	1	1	3
360	2275	T 94/625 AG	1	1	3
361	1814	LP235/01/201-af	7	1	3
362	1308	MINOGOLT	7	1	3
363	1840	SELECAO SERRANA	1	1	3
364	1945	P.SATIVUM-ETHIOPIA	2	1	3
366	410	SLEAFORD SURPRISE	7	1	3
366	410	SLEAFORD SURPRISE	7	1	3
367	1081	P.SATIVUM-TURKEY	2	1	3
368	1134	P.SATIVUM-NIGERIA	1	1	3
369	502	RONDO	1	1	3
370	274	P.SATIVUM-ETHIOPIA	2	1	3
371	287	P.SATIVUM-ETHIOPIA	3	1	3
372	2163	STAMINA PISTILLIODA-stp-1	2	1	3
373	1410	X78127-sbm/LATAH	1	1	3
374	125	GRISEOSTRIATA-gri	1	1	3
375	2368	PACEMAKER	7	1	3
376	67	GRAUE POSTHORNCHEN	2	1	3
377	1704	P. JOMARDII	2	1	3
378	1090	P.SATIVUM SSP.SYRIACUM	2	1	3
379	1296	FERTIGOLT	7	1	3
380	2299	TIPU	1	1	3
381	1068	BIRTE	1	1	3
382	1667	P.SATIVUM-ETHIOPIA	3	1	3
383	2300	TITAN	1	1	3
384	378	HERO	1	1	3
385	286	P.SATIVUM-GREECE	2	1	3
386	1713	GOLD.STRAW x MUMMY BICOL.	2	1	3
387	1398	P.SATIVUM	1	1	3
388	1958	P.SATIVUM-ETHIOPIA	2	1	3
389	1099	P.SATIVUM-TURKEY	1	1	3
390	2046	CATRICO-J	3	1	3
392	914	XANTHA-xa-1	7	1	3
393	1872	P.SATIVUM	2	1	3
394	1798	HJA 51540	1	1	3
395	1071	BESELIYA	2	1	3
396	230	EMISERESERE	2	1	3
397	496	405	7	1	3
398	321	ALASKA	2	1	3
399	1397	B18-535:ARG	4	1	3
400	478	H 244-2	7	1	3
403	1300	GALI	2	1	3
404	2613	SPRINT2 FIX- (sym-31)	1	1	3
405	1914	P.SATIVUM-ETHIOPIA	2	1	3
406	3024	BULBOUS-blb	2	1	3
407	432	CORONET	7	1	3
408	190	WIRAIG	2	1	3
409	75	WBH 1470	7	1	3
410	1913	P.SATIVUM-ETHIOPIA	2	1	3
411	2217	POWDERY MILDEW RESISTANT	7	1	3
412	2358	P.SATIVUM-ETHIOPIA	2	1	3
413	1968	P.SATIVUM-ETHIOPIA	2	1	3
414	1801	HJA 51635	1	1	3
415	985	PELUSKA	2	1	3
416	782	MARTUS	4	1	3
418	1250	P.SATIVUM-TURKEY	1	1	3
420	2118	P.SPECIOSUM	1	1	3
421	2146	P.SATIVUM WATERLOOENSIS	1	1	3
422	1763	FOLIO-af	2	1	3
423	2346	QIU FU I HAO	2	1	3
424	1701	KHANAKA	2	1	3
425	550	NZ 198	6	1	3
426	63	NORRLANDS SUGAR PEA	3	1	3
427	762	NO-79	1	1	3
428	440	ORFAC	6	1	3
430	2709	RUBICUNDUS	2	1	3
431	2256	F-13452	1	1	3
432	3103	FRISSON, P4	2	1	3
433	2502	REGINA	7	1	3
434	483	DORLA	6	1	3
435	1420	ERECTOIDES-lk	1	1	3
436	1459	P.SATIVUM-ETHIOPIA	1	1	3
437	1688	P.SATIVUM-ETHIOPIA	2	1	3
438	53	WBH 1515	6	1	3
439	2421	P.SATIVUM-LATVIA	2	1	3
440	852	C369-138-8:af	2	1	3
440	852	C369-138-8:af	2	1	3
440	852	C369-138-8:af	1	1	3
441	2587	P. SATIVUM	3	1	3
442	1533	P.SATIVUM-HINDUKUSCH	1	1	3
443	1127	PI 164522	6	1	3
444	1735	NEAPOLITAN	1	1	3
445	2598	P. SATIVUM	3	1	3
446	44	WBH 974	1	1	3
447	902	TWISTED POD CHL.-twp,chi-6	2	1	3
448	2708	K.1195	6	1	3
449	2020	B882-253-(5)	2	1	3
450	1669	P.SATIVUM-ETHIOPIA	2	1	3
451	2698	P. HUMILE	1	1	3
452	1427	79-2024-af	2	1	3
453	279	P.SATIVUM-ETHIOPIA	4	1	3
454	2310	PANGA	7	1	3
455	1254	WHITE SCIMITAR	2	1	3
456	1922	PAI WAN TOU	1	1	3
457	1903	P.SATIVUM-ETHIOPIA	2	1	3
458	2359	P.SATIVUM-ETHIOPIA	2	1	3
459	1952	P.SATIVUM-ETHIOPIA	2	1	3
460	1454	P.SATIVUM-ETHIOPIA	2	1	3
461	1438	P.SATIVUM-ETHIOPIA	2	1	3
462	845	DE HAANS SLENDER	2	1	3
463	2224	RAMONSKII 77	1	1	3
464	2628	RT-2	7	1	3
466	1222	POL 4:af	1	1	3
467	2750	CHLOROTICA	1	1	3
468	275	P.SATIVUM-CRETE	1	1	3
469	2093	P.SATIVUM	7	1	3
470	2703	K.1060	2	1	3
470	2703	K.1060	1	1	3
471	1979	P.SATIVUM-TURKEY	2	1	3
472	2132	P.SPECIOSUM	2	1	3
473	1437	P.SATIVUM-ETHIOPIA	2	1	3
474	78	WBH 1473	7	1	3
475	1912	P.SATIVUM-ETHIOPIA	2	1	3
476	1513	P.SATIVUM-HINDUKUSCH	1	1	3
477	2632	PISUM SATIVUM-fn,Fna		1	3
478	222	FIELD PEA-INDIA	1	1	3
479	2656	LEAF EDGE NECROSIS len-3	1	1	3
480	1973	P.SATIVUM-ETHIOPIA	2	1	3
481	2173	OVULA PISTILLOIDA-op	2	1	3
482	1000	TORSDAG-K236	1	1	3
483	610	NEW LINE PERFECTION	6	1	3
484	1904	P.SATIVUM-ETHIOPIA	2	1	3
485	2792	RIL 15x399_05		1	3
486	1525	P.SATIVUM-GREECE	2	1	3
487	301	TELEGRAPH	4	1	3
487	301	TELEGRAPH	4	1	3
488	1278	BEAGLE	7	1	3
489	765	FREEZER-105	7	1	3
490	1757	BATIUS	1	1	3
491	2795	RIL 15x399_08		1	3
492	2567	P. SPECIOSUM	2	1	3
493	1251	LAMPRECHT 375	3	1	3
494	1073	P.SATIVUM-TURKEY	1	1	3
495	2182	TENDRILLED ACACIA-Uni<tac	2	1	3
496	1	FRENCH SUGAR(MANGE TOUT)	2	1	4
497	911	CHLOROTICA-chi	6	1	4
497	911	CHLOROTICA-chi	6	1	4
497	911	CHLOROTICA-chi	6	1	4
498	1603	P.SATIVUM-ETHIOPIA	3	1	4
499	480	MINGOMARK	7	1	4
500	1060	CUNDINAMARCA-4	2	1	4
501	1135	P.SATIVUM-ETHIOPIA	1	1	4
502	2486	ENGLISH MAPLE	2	1	4
504	1282	CASCADE	7	1	4
505	1606	P.SATIVUM-ETHIOPIA	2	1	4
506	49	P.SATIVUM-AFGHANISTAN	2	1	4
507	1086	P.SATIVUM-TURKEY	1	1	4
508	1860	CERISE-ce,CR	4	1	4
509	3153	P. ELATIUS	1	1	4
510	482	FACETA	3	1	4
511	191	WIRAIG	2	1	4
512	2322	HELKA	1	1	4
513	3175	P.SATIVUM-CANARIES	2	1	4
514	187	WIRAIG	1	1	4
515	1842	CNPH 16-81 CV	4	1	4
516	200	P.THEBAICUM	2	1	4
517	2263	WILD TUNESIAN	1	1	4
518	2639	P.SATIVUM-MALAWI	2	1	4
519	897	MANSHOLTS 70-240	1	1	4
519	897	MANSHOLTS 70-240	1	1	4
520	2465	OSU 564-3	6	1	4
521	647	SHARPES FIRST EARLY	1	1	4
522	1743	AGEOTROPUM-age	1	1	4
524	2083	P.SATIVUM	6	1	4
525	568	DISKO	7	1	4
526	459	KESTREL	6	1	4
527	1824	COCHLEARIS-coch	4	1	4
528	2747	CHLOROTICA	1	1	4
529	1342	WBH 1455	7	1	4
530	1067	WSU-23	7	1	4
531	1976	P.SATIVUM-ETHIOPIA	2	1	4
533	293	VWB 051	1	1	4
534	703	FINNISCHE FUTTERERBSE	2	1	4
535	1725	NATIVE CHINESE	1	1	4
536	429	SUPERFECTION	4	1	4
537	1685	P.SATIVUM-ETHIOPIA	1	1	4
538	2381	P.SATIVUM-BURUNDI	1	1	4
539	1431	P.SATIVUM-ETHIOPIA	2	1	4
540	2012	ALASKA 4683	7	1	4
541	1977	P.SATIVUM-ETHIOPIA	2	1	4
542	1822	MULTIPOD PARENT	1	1	4
543	1674	P.SATIVUM-ETHIOPIA	2	1	4
544	26	STIPULA-IMMINUATA-stim	1	1	4
545	145	EXTRA RAPID NILSSON	1	1	4
546	2712	GRISEOLIVACEUS-Foe	1	1	4
547	847	REDUCTUS-red	2	1	4
548	74	ALTERNO-MARMORATA-mex	6	1	4
549	2755	COSTATA	1	1	4
550	1345	P.SATIVUM-MONGOLIA	1	1	4
551	1775	P.SATIVUM-CHILE	1	1	4
552	148	NILSSONS N-2	2	1	4
553	270	P.SATIVUM-AFGHANISTAN	1	1	4
554	2192	MICROSURCULUS-mis	1	1	4
555	3119	Eat All	4	1	4
556	2438	PARTRIDGE	1	1	4
557	2091	P.SATIVUM	2	1	4
558	1421	74-SN3	3	1	4
559	1807	HJA 51858-af	1	1	4
560	356	TRIOMPHE DE MANINET	1	1	4
561	3030	RUBY	2	1	4
562	661	GREGORIS	7	1	4
563	2195	UKOSNYJ-1	1	1	4
564	2686	EMERALD GEM	1	1	4
565	2807	RIL 15x399_22		1	4
566	1175	MARX I3(ALASKA)	3	1	4
567	850	IHAR-10	1	1	4
568	2014	LATAH	1	1	4
569	2152	P.SPECIOSUM	2	1	4
570	2650	P.SATIVUM-MALAWI	1	1	4
571	3109	Purple Podded	4	1	4
572	1383	MARX LINE I3	3	1	4
573	1415	CONWAY	6	1	4
574	1307	MARATHON	1	1	4
575	391	CANNER 99GS	1	1	4
575	391	CANNER 99GS	1	1	4
576	1284	COLWORTH SWIFT	7	1	4
577	2070	NEPAL 4	1	1	4
578	1020	CANICE(HURST)	7	1	4
579	1488	P.SATIVUM-ETHIOPIA	1	1	4
580	1605	P.SATIVUM-ETHIOPIA	3	1	4
581	1950	P.SATIVUM-ETHIOPIA	3	1	4
582	2717	K.1254	6	1	4
583	1341	WBH 1120	3	1	4
583	1341	WBH 1120	3	1	4
583	1341	WBH 1120	3	1	4
584	1440	P.SATIVUM-ETHIOPIA	2	1	4
585	2688	RUSSIAN COOKING PEA	1	1	4
586	2197	YELENIECKI	1	1	4
587	956	TRAPPER	1	1	4
588	2226	ULADOVSKIJ 6	3	1	4
589	1367	P.SATIVUM-INDIA	2	1	4
590	292	P.SATIVUM-GREECE	2	1	4
591	1435	P.SATIVUM-ETHIOPIA	2	1	4
592	2636	P.SATIVUM-MALAWI	1	1	4
594	947	P.SATIVUM-ENGLAND	3	1	4
595	2189	OVULA PISTILLOIDA-op	2	1	4
597	640	WISCONSIN MERIT	6	1	4
598	593	EXPRESS ALASKA	3	1	4
599	1419	ERECTOIDES-lk	2	1	4
600	786	GREGORYS SURPRISE	6	1	4
601	1461	P.SATIVUM-ETHIOPIA	1	1	4
602	2582	P. AXIPHIUM	2	1	4
603	1070	AKARA	1	1	4
604	493	NEPTUNE	7	1	4
605	1014	MARO ROGUE	1	1	4
605	1014	MARO ROGUE	4	1	4
606	2771	FASCIATA fa2	1	1	4
607	237	P.SATIVUM-ETHIOPIA	2	1	4
608	862	IHAR-6	2	1	4
609	955	CENTUARY	1	1	4
610	699	KARMAZINOVYI GIBRID	1	1	4
611	1892	P.SATIVUM-ETHIOPIA	2	1	4
612	127	WBH 592	2	1	4
613	1910	P.SATIVUM-ETHIOPIA	2	1	4
614	2207	WHITE FLOWER MUTANT	1	1	4
615	1908	P.SATIVUM-ETHIOPIA	2	1	4
616	710	P.SATIVUM-GREECE	2	1	4
617	633	KRETA-40	1	1	4
618	753	P.SATIVUM-TURKEY	1	1	4
619	1089	P. ELATIUS	2	1	4
620	2710	MINULUS	2	1	4
621	465	FRENCH SUGAR	4	1	4
622	486	DART	2	1	4
623	1408	X78125-sbm/ALASKA-4683	7	1	4
624	161	P.SATIVUM-ETHIOPIA	2	1	4
625	835	MAXIMO-REDUCTUS-mare	7	1	4
626	126	WBH 450	1	1	4
627	466	EARLY THIRTY DAYS	1	1	4
628	244	P.SATIVUM-RUSSIA	2	1	4
629	2496	FRISSON,P57 (NOD-)	2	1	4
630	2308	WELLENSIEK'S EARLY DWARF	4	1	4
631	2692	NORRLANDS EXPRESS	1	1	4
632	2492	FRISSON,P2 (NOD-)	2	1	4
633	1833	P.SATIVUM-SPAIN	7	1	4
634	229	P.SATIVUM-MALAYA	1	1	4
635	1878	P.SATIVUM-ETHIOPIA	2	1	4
636	730	SHTAMBOVYI 219	3	1	4
637	759	HYBRIS	3	1	4
638	1665	P.SATIVUM-ETHIOPIA	1	1	4
639	242	KINNAURI LOCAL	1	1	4
639	242	KINNAURI LOCAL	1	1	4
640	1805	HJA 51846-af	1	1	4
641	913	CHLOROTICA-chi	1	1	4
642	336	PURPLE PODDED	2	1	4
643	669	EXPRESS	3	1	4
644	801	GRAUERBSE	2	1	4
645	1375	MURFET LINE 53	7	1	4
646	1726	GRIS DE PRINTEMPS	2	1	4
647	2120	EARLY WITHERING	1	1	4
649	1962	P.SATIVUM-ETHIOPIA	2	1	4
650	1625	P.SATIVUM-ETHIOPIA	2	1	4
651	3181	P.SATIVUM-CANARIES	1	1	4
652	1638	P.SATIVUM-ETHIOPIA	2	1	4
653	917	CHLOROTICA-chi	1	1	4
654	2673	WHITE FLOWER-a-2	1	1	4
655	688	SPERBA	3	1	4
656	1804	OSMO	1	1	4
657	2160	STIPULA-IMMINUATA-stim	2	1	4
658	2164	CRUMPLED PETALS-crpt	1	1	4
659	50	HAMMARLUNDS K	2	1	4
660	372	POIS GRIS D'HIVER	4	1	4
661	1084	P.SATIVUM-TURKEY	2	1	4
663	33	CRYPTO-DWARF-le,la,cry/c	7	1	4
664	1793	P.SATIVUM	2	1	4
665	901	LACINIATA-lac	1	1	4
666	2185	UNIFOLIATA-uni	1	1	4
667	2054	VERDE LEBU	4	1	4
668	1481	P.SATIVUM-AFGHANISTAN	2	1	4
669	1505	P.SATIVUM-HINDUKUSCH	1	1	4
670	1430	P.SATIVUM-ETHIOPIA	2	1	4
671	807	P.SATIVUM-TURKEY	1	1	4
672	29	FRUHE NIEDRIGE	2	1	4
673	2784	RAMOSUS	1	1	4
674	1545	P.SATIVUM-CHINA	1	1	4
675	2684	WITHAM WONDER	7	1	4
676	994	TORSDAG-K10	1	1	4
677	2051	RAINA VICTORIA	2	1	4
678	775	P.SATIVUM	3	1	4
679	2039	PANU	3	1	4
680	972	UMBELLATA PURP.FLD.ACACIA	4	1	4
681	150	WINGES	2	1	4
682	469	TLETA	4	1	4
683	1749	OFI	6	1	4
684	966	PROCO	1	1	4
685	761	CHIPEAU	3	1	4
686	1072	AKARA	1	1	4
687	1147	P.SATIVUM-USA	1	1	4
688	541	SURPRISE-60	7	1	4
689	14	CAERULICANS-ar	1	1	4
690	2254	MALEN'KII	4	1	4
691	602	ALASKA-423	4	1	4
692	2048	CATRICO-SSCO	4	1	4
693	1875	TRIFOLIOIDES	1	1	4
694	201	P.THEBAICUM	1	1	4
695	1502	P.SATIVUM-ETHIOPIA	1	1	4
696	2166	PETALOSUS-pe	4	1	4
697	673	MAIKONIGIN	3	1	4
698	3168	phyA-1	1	1	4
699	1451	P.SATIVUM-ETHIOPIA	2	1	4
700	246	P.SATIVUM-RUSSIA	1	1	4
701	2010	TRACER	3	1	4
702	819	AGEOTROPUM-age	1	1	4
703	2297	PERKUN	1	1	4
704	1610	P.SATIVUM-ETHIOPIA	3	1	4
705	2580	P. AXIPHIUM	2	1	4
706	1537	P.SATIVUM-ETHIOPIA	2	1	4
707	1192	APULIA ROUND SEED	1	1	4
708	169	P.SATIVUM-ETHIOPIA	4	1	4
709	197	P.SATIVUM-GEORGIA	2	1	4
710	2302	B76-197 (STRATAGEM)	7	1	4
711	2379	P.SATIVUM-RWANDA	1	1	4
712	906	XANTHA-xa-5	2	1	4
713	218	FIELD PEA-INDIA	1	1	4
714	17	LAMPRECHT 232	1	1	4
715	2236	PURPLE TESTA SELECTION	2	1	4
716	2043	AMARILLA-INIA	1	1	4
717	65	WBH 1454	1	1	4
718	2285	23E	1	1	4
719	1847	P.SATIVUM-IRAN	1	1	4
720	1037	P.SATIVUM-TURKEY	2	1	4
721	2011	GARFIELD	3	1	4
722	2327	BELINDA	1	1	4
723	787	MINERVA	1	1	4
724	768	FREEZER-69	7	1	4
725	2337	AMINO	1	1	5
726	2655	RAMOSUS rms-5	2	1	5
727	520	EARLY PERFECTION-1322	7	1	5
728	2569	P. AXIPHIUM	2	1	5
729	2050	OJO NEGRO	5	1	5
730	3025	VARIOMACULATA-vam	2	1	5
731	1168	PW 71-3815	6	1	5
732	422	CANNER 99GS	4	1	5
732	422	CANNER 99GS	4	1	5
733	2617	STIM	2	1	5
734	1844	P.SATIVUM-MEXICO	2	1	5
735	1035	P.SATIVUM-TURKEY	1	1	5
736	1062	CUNDINAMARCA-6	2	1	5
737	1433	P.SATIVUM-ETHIOPIA	2	1	5
738	1583	P.SATIVUM-ETHIOPIA	2	1	5
739	1486	P.SATIVUM-AFGHANISTAN	1	1	5
740	2428	WBH 1698	1	1	5
741	1718	BROCHETTE ROUND	3	1	5
742	206	P.SATIVUM IRCUTIANUM GOV.	3	1	5
743	725	NEOPLASTIC POD-Np	4	1	5
744	655	KRONENERBSE	2	1	5
745	245	P.SATIVUM-RUSSIA	1	1	5
746	2571	P. SATIVUM-GEORGIA	2	1	5
747	1607	P.SATIVUM-ETHIOPIA	2	1	5
748	342	CEFALONIA	2	1	5
749	134	NAVICULA APERTUS-nap	6	1	5
750	1771	WENSUM-af	6	1	5
751	1442	P.SATIVUM-ETHIOPIA	2	1	5
752	40	LAMM 141	1	1	5
753	1078	P.SATIVUM-TURKEY	2	1	5
754	1996	P.SATIVUM-ETHIOPIA	2	1	5
755	2583	P. AXIPHIUM	2	1	5
756	444	NEW WALES	7	1	5
757	960	P.SATIVUM-TURKEY	2	1	5
758	1670	P.SATIVUM-ETHIOPIA	2	1	5
760	2648	P.SATIVUM-MALAWI	1	1	5
761	1467	P.SATIVUM-ETHIOPIA	1	1	5
762	1348	P.SATIVUM-RUSSIA	2	1	5
762	1348	P.SATIVUM-RUSSIA	2	1	5
762	1348	P.SATIVUM-RUSSIA	2	1	5
763	1790	P.SATIVUM-NEPAL	1	1	5
764	908	CHLOROTICA-chi	4	1	5
764	908	CHLOROTICA-chi	4	1	5
764	908	CHLOROTICA-chi	4	1	5
765	1539	P.SATIVUM-CHINA	1	1	5
766	105	P.SATIVUM-AFGHANISTAN	1	1	5
767	885	CEFALONIA ROGUE	4	1	5
767	885	CEFALONIA ROGUE	2	1	5
768	1742	AGEOTROPUM-age	1	1	5
769	2739	POD SPLITTING	2	1	5
770	208	STAMBORYJ-71	1	1	5
771	982	ULADOVSKIJ 8	1	1	5
773	1146	P.SATIVUM-RUSSIA	7	1	5
775	1677	P.SATIVUM-ETHIOPIA	3	1	5
776	131	PROCUMBENS-pro	6	1	5
777	3170	phyB-5	1	1	5
778	1406	X78123-sbm/TRACER	1	1	5
779	932	WEITOR	1	1	5
780	1227	VILMORINS ACACIA	6	1	5
781	909	TERMINALIS XANTHA-xat	4	1	5
782	66	ENGLISH SABEL	1	1	5
783	256	MATRI	1	1	5
784	185	WIRAIG	2	1	5
785	2347	BAI WAN DOU 049	3	1	5
786	2139	P.SPECIOSUM	2	1	5
787	1174	ERVILHE COLOSSAL DELICIE	2	1	5
788	1524	P.SATIVUM-HINDUKUSCH	1	1	5
789	794	WBH 774	2	1	5
790	1940	P.SATIVUM-ETHIOPIA	3	1	5
791	1275	ALLROUND	3	1	5
792	1549	P.SATIVUM-ETHIOPIA	1	1	5
793	4	ROI DES GOURMANDS	1	1	5
794	2191	OVULA PISTILLOIDA-op	1	1	5
795	2177	CORRUGATUS-foe,TYPE L.	2	1	5
796	2243	RAMONSKII 77	1	1	5
797	2657	NOD+, FIX-	1	1	5
798	2592	P. SATIVUM	3	1	5
800	2427	WBH 1603	2	1	5
801	2052	S1-10 LEBU	1	1	5
803	636	MARKTUBERRASCHUNG	1	1	5
804	3001	IRAN Pr1 -	2	1	5
805	2135	P.SPECIOSUM	2	1	5
806	2406	MIRONOVSKIJ-186	1	1	5
807	2493	FRISSON,P54 (NOD-)	2	1	5
808	796	CHLOROTICA-chi-3	1	1	5
809	2754	CHLOROTICA	1	1	5
811	1236	MURFET LINE 65E:ED	6	1	5
812	1142	ENGLISH WONDER	7	1	5
813	470	ZEM	1	1	5
814	642	FRUHE NIEDRIGE VOLLTRANG	1	1	5
815	2266	MS-5/1	2	1	5
816	644	CARDINAL	1	1	5
817	562	KALIFE	4	1	5
818	1189	GREENFEAST	7	1	5
819	1929	P.SATIVUM-ETHIOPIA	2	1	5
820	2352	HUN WAN DOU	2	1	5
821	373	CASUSA	1	1	5
822	2760	EARLY OPENING POD	2	1	5
823	350	ROI DES CONSERVES	1	1	5
824	969	P.SATIVUM-GERMANY	3	1	5
825	983	CELIABINSKIJ-71	1	1	5
826	3004	ALMA	2	1	5
827	1396	TENDRILLED ACACIA-Uni<tac	2	1	5
828	2286	24EM	1	1	5
829	831	MAXIMO-REDUCTUS-mare	2	1	5
831	497	FINETTE	2	1	5
832	137	CHLOROTICA-chi-3	1	1	5
833	2150	P.SATIVUM WATERLOOENSIS	2	1	5
834	2769	CULRED LEAVES-curl	1	1	5
835	2301	MEXIQUE 4	1	1	5
836	577	SOMMETTE	1	1	5
837	903	LIGHT GREEN CHLOROTICA-chi-5	1	1	5
838	912	CHLOROTICA-chi	4	1	5
838	912	CHLOROTICA-chi	4	1	5
838	912	CHLOROTICA-chi	4	1	5
839	1265	P.SATIVUM-INDIA	1	1	5
840	347	KELVEDON WONDER	7	1	5
841	2242	ULADOVSKIJ 10	1	1	5
843	1314	PEE WEE	1	1	5
844	590	NR-19	7	1	5
845	1813	HJA 51844-af	1	1	5
847	594	NIKE	6	1	5
848	704	P.SATIVUM-AFGHANISTAN	2	1	5
849	1326	SCEPTRE	7	1	5
850	2700	VE	2	1	5
851	693	BROCHETTE PURPLE FLOWERED	3	1	5
852	503	PICKUP	7	1	5
853	2329	PROGRETA	4	1	5
854	2408	SZM-85	2	1	5
855	2382	P.SATIVUM-ETHIOPIA	2	1	5
856	1582	P.SATIVUM-ETHIOPIA	2	1	5
857	776	P.SATIVUM	2	1	5
858	1644	P.SATIVUM-ETHOPIA	2	1	5
859	3104	FRISSON, P5	1	1	5
860	1619	P.SATIVUM-ETHIOPIA	2	1	5
861	1148	PI 210952	1	1	5
862	2100	P.SATIVUM	1	1	5
863	626	KELVEDON WONDER-18-1W	7	1	5
864	295	P.SATIVUM-GREECE	2	1	5
865	2279	PLEVEN 10	2	1	5
866	2200	P.SATIVUM-USSR	1	1	5
867	2193	CIFLIK-5	1	1	5
868	1993	P.SATIVUM-ETHIOPIA	2	1	5
869	1022	PARTRIDGE	1	1	5
870	1819	MURFET L102	2	1	5
871	2290	UMATILLA	1	1	5
872	1541	P.SATIVUM-HINDUKUSCH	2	1	5
873	23	PARVUS- ORANGE TESTA	1	1	5
874	1016	FRIMAS	1	1	5
875	2063	POL 14:af	2	1	5
876	674	ECLIPSE	3	1	5
877	1893	P.SATIVUM-ETHIOPIA	2	1	5
878	1888	P.SATIVUM-ETHIOPIA	2	1	5
879	1211	PRINTIVERT	1	1	5
880	2165	COCHLEARIS-coch<w	1	1	5
881	2119	ROGUE	1	1	5
882	1353	WBH 1094	3	1	5
882	1353	WBH 1094	3	1	5
883	2128	P.SATIVUM WATERLOOENSIS	1	1	5
884	1645	P.SATIVUM-ETHIOPIA	2	1	5
885	1841	CNPH 642-83 CV	4	1	5
886	682	EMIR TAZIER	3	1	5
887	1344	P.SATIVUM-HINDUKUSCH	1	1	5
888	1595	P.SATIVUM-ETHIOPIA	1	1	5
889	2306	MAITLAND	2	1	5
890	1281	CANICE	7	1	5
891	2721	MONOPOL	2	1	5
892	1061	CUNDINAMARCA-5	1	1	5
893	2804	RIL 15x399_19		1	5
894	2059	POL 9:af	1	1	5
895	585	WV-1080	6	1	5
896	1463	P.SATIVUM-ETHIOPIA	1	1	5
897	1559	MEXIQUE 4	1	1	5
897	1559	MEXIQUE 4	1	1	5
898	790	ELVIRA	7	1	5
899	1589	P.SATIVUM-ETHIOPIA	2	1	5
900	2779	/OBOVATUS	1	1	5
901	396	NEW LINE PERFECTION	7	1	5
902	2057	POL 7:af	1	1	5
903	1482	P.SATIVUM-AFGHANISTAN	2	1	6
904	1340	SUPERPETALOIDUM-sup	1	1	6
905	2143	P. AXIPHIUM	4	1	6
906	1928	P.SATIVUM-ETHIOPIA	2	1	6
907	3164	P. ELATIUS	1	1	6
908	89	P.SATIVUM-AFGHANISTAN	1	1	6
909	989	ULADOVSKIJ JUB	1	1	6
910	380	VALOR	2	1	6
911	236	P.SATIVUM-ETHIOPIA	2	1	6
912	2047	CATRICO-SS	4	1	6
913	2775	WBH 145	1	1	6
914	2757	COCHLEARIS-coch<p	2	1	6
915	1186	PRIEKULSKIJ-349-def	1	1	6
916	1550	P.SATIVUM-HINDUKUSCH	1	1	6
917	9	ACACIA DWARF	6	1	6
918	1076	P.SATIVUM-TURKEY	1	1	6
919	1613	P.SATIVUM-ETHIOPIA	2	1	6
920	2654	LEAF EDGE NECROSIS len-2	1	1	6
921	2282	N156	2	1	6
922	711	AUSTRIAN WINTER	2	1	6
923	546	GOTTINGA	6	1	6
923	546	GOTTINGA	6	1	6
924	377	MARMA	2	1	6
925	1411	X78128-sbm/ALASKA	1	1	6
926	996	TORSDAG-K59	1	1	6
927	2060	POL 10:af	1	1	6
928	1504	P.SATIVUM-CHINA	1	1	6
929	1828	P.SATIVUM-SPAIN	2	1	6
930	839	OBOVATUS-obo	2	1	6
930	839	OBOVATUS-obo	2	1	6
930	839	OBOVATUS-obo	2	1	6
931	160	P.SATIVUM-ETHIOPIA	2	1	6
932	1564	TRAPPER-af	1	1	6
933	1535	P.SATIVUM-CHINA	1	1	6
934	146	HAMMARLUNDS K LINE	2	1	6
935	1166	LOCK(VAN WAVEREN)	6	1	6
936	964	P.SATIVUM-TURKEY	1	1	6
937	667	BULAVA	3	1	6
938	3129	11/47 AFILA	1	1	6
939	1499	P.SATIVUM-ETHIOPIA	1	1	6
940	1989	P.SATIVUM-ETHIOPIA	1	1	6
941	2751	LONG INTERNODE	3	1	6
942	3017	P. SATIVUM- NEPAL	1	1	6
943	539	FREEZER-69	7	1	6
944	2694	K.437	7	1	6
945	2734	L.65	7	1	6
946	2413	DIPPES GELBE VIKTORIA	1	1	6
947	1401	MANOA SUGAR	2	1	6
948	156	P.SATIVUM-SUDAN	2	1	6
949	646	SERPETTE GUILLOTEAUX	1	1	6
950	36	EMERALD GEM	3	1	6
951	2504	SIMA	7	1	6
952	2172	FILIFORMIS-fil	2	1	6
953	919	TERMINALIS-alt	2	1	6
954	2377	P.SATIVUM-ZAIRE	1	1	6
955	927	PILOT ROGUE	4	1	6
955	927	PILOT ROGUE	4	1	6
956	1129	P.SATIVUM-TURKEY	1	1	6
957	1797	HJA 51537	1	1	6
958	2780	MICROCYPTODWARF	4	1	6
958	2780	MICROCYPTODWARF	2	1	6
959	792	CHENILLE	2	1	6
960	2157	P.SPECIOSUM	2	1	6
961	2753	CHLOROTICA	1	1	6
962	1169	HORAL	6	1	6
963	979	JUZNYJ	2	1	6
964	899	PURA	3	1	6
964	899	PURA	1	1	6
965	1157	MINNESOTA EARLY SWEET	7	1	6
966	2548	P. TRANSCAUCASICUM	2	1	6
967	1351	STEGHOLT	1	1	6
968	658	MANSHOLTS DOLFIJN	4	1	6
969	1057	ANTIOQUIA I CHILENA	1	1	6
970	1657	P.SATIVUM-CHINA	2	1	6
971	2696	P. SATIVUM-cry<s	4	1	6
973	291	P.SATIVUM-ETHIOPIA	3	1	6
974	2235	SV. TORSDAGSART 111	1	1	6
975	1626	P.SATIVUM-ETHIOPIA	2	1	6
976	1526	P.SATIVUM-ETHIOPIA	2	1	6
977	1573	ORANGE POD-orp	1	1	6
977	1573	ORANGE POD-orp	1	1	6
978	3018	P. SATIVUM- NEPAL	1	1	6
979	117	GLANO 0632	1	1	6
980	2124	P.SATIVUM PONDEROSUM	1	1	6
981	1601	P.SATIVUM-ETHIOPIA	2	1	6
982	6	DE WINTON (TALL)	2	1	6
983	815	UNDULATIFOLIUS-un	7	1	6
984	81	P.SATIVUM-AFGHANISTAN	1	1	6
986	3111	Katmandu Green	1	1	6
987	825	FASCIATED-fa	1	1	6
988	756	RAMOSUS-ram	2	1	6
989	921	CHLORINA-Ch	2	1	6
990	948	CENTUARY	1	1	6
991	1379	MURFET LINE 58	7	1	6
992	2451	P.SATIVUM-IRELAND	6	1	6
993	233	MUKYIRA	2	1	6
994	1916	P.SATIVUM-ETHIOPIA	2	1	6
995	2765	CHLOROTICA	1	1	6
996	1021	SLEAFORD ORBITER	7	1	6
997	2584	P. SATIVUM	1	1	6
998	280	P.SATIVUM-ALBANIA	2	1	6
999	793	WBH 578	2	1	6
1000	2420	WINKOSSA	7	1	6
1001	2199	P.SATIVUM-USSR	1	1	6
1002	2768	CULRED LEAVES-curl<a	1	1	6
1003	2169	/LATHYROIDES	1	1	6
1004	1587	P.SATIVUM-ETHIOPIA	4	1	6
1005	1681	P.SATIVUM-ETHIOPIA	2	1	6
1006	1212	FLORIVERT	2	1	6
1007	1231	MURFET LINE 58:ED	6	1	6
1008	1891	P.SATIVUM-ETHIOPIA	2	1	6
1009	1711	FRENCH SUGARxMUMMY BICOL.	4	1	6
1010	1660	P.SATIVUM-ETHIOPIA	2	1	6
1011	2637	P.SATIVUM-MALAWI	1	1	6
1012	1682	P.SATIVUM-ETHIOPIA	2	1	6
1013	838	OBOVATUS-obo	4	1	6
1014	54	WBH 1527	1	1	6
1014	54	WBH 1527	1	1	6
1014	54	WBH 1527	1	1	6
1015	1180	MARX G-TYPE	7	1	6
1016	2238	HJA 51326	1	1	6
1017	1510	P.SATIVUM-HINDUKUSCH	2	1	6
1018	294	VWB 068	1	1	6
1019	2036	PIKA	3	1	6
1020	268	P.SATIVUM-CRETE	1	1	6
1021	547	NEPTUNE	7	1	6
1022	2404	MENUET	7	1	6
1023	1170	PRL 89-313	7	1	6
1024	2678	FINALE	1	1	6
1025	1179	MARX G2-TYPE	7	1	6
1026	2315	ME STOP MUTANT 12824	7	1	6
1027	2495	FRISSON,P56 (NOD-)	2	1	6
1028	284	P.SATIVUM-AFGHANISTAN	2	1	6
1029	3053	FRISSON, P 53 sym-30	1	1	6
1030	978	TKOROSPELYJ-16	4	1	6
1031	2725	MEDIUM TALL	4	1	6
1032	3128	I/101 ACACIA	1	1	6
1033	2782	L.64	7	1	6
1034	1290	DWARF DE GRACE	1	1	6
1035	1385	RADIO PEA	7	1	6
1036	798	WBH 5469	6	1	6
1036	798	WBH 5469	6	1	6
1036	798	WBH 5469	6	1	6
1037	1906	P.SATIVUM-ETHIOPIA	2	1	6
1039	1244	NEW LINE EARLY PERFECTION	6	1	7
1040	2490	BONNEVILLE	6	1	7
1041	2749	CHLOROTICA	1	1	7
1043	1609	P.SATIVUM-ETHIOPIA	1	1	7
1044	1617	P.SATIVUM-ETHIOPIA	2	1	7
1045	425	GREENGOLT	2	1	7
1046	783	PLATINUM	7	1	7
1047	34	LAMM 30	1	1	7
1048	129	LACINIATA-lac	2	1	7
1050	1909	P.SATIVUM-ETHIOPIA	2	1	7
1051	591	MAJOWY	3	1	7
1052	2067	P.SATIVUM-TANZANIA	1	1	7
1053	834	MAXIMO-REDUCTUS-mare	7	1	7
1054	2277	KNESHA N49	2	1	7
1055	1173	ERVILHE CASUSA	4	1	7
1056	1441	P.SATIVUM-ETHIOPIA	2	1	7
1057	1921	P.SATIVUM-ETHIOPIA	2	1	7
1059	1799	HJA 51548	1	1	7
1060	1002	TORSDAG-K483	1	1	7
1061	91	P.SATIVUM-AFGHANISTAN	1	1	7
1062	953	731497-731499	4	1	7
1063	2045	CARRERONI	1	1	7
1064	986	OMSKIJ	1	1	7
1065	827	P.SATIVUM-HOLLAND	7	1	7
1066	2573	P. SPECIOSUM	2	1	7
1067	592	CUD KELWEDON	6	1	7
1068	1243	NEW LINE E.PERF./PMR	6	1	7
1069	543	PERFECTION	6	1	7
1070	1176	MARX G11(K-TYPE)	7	1	7
1071	1806	HJA 51852-af	1	1	7
1072	2767	SUPAEROMACULATA-aero	1	1	7
1073	282	P.SATIVUM-ETHIOPIA	2	1	7
1074	2258	ULADOVSKIJ YUBILBOJNYJ	1	1	7
1075	1608	P.SATIVUM-ETHIOPIA	2	1	7
1076	672	MAIKONIG	3	1	7
1077	803	WBH 680	2	1	7
1078	1220	POL 2:af	7	1	7
1079	1447	P.SATIVUM-ETHIOPIA	2	1	7
1080	1434	P.SATIVUM-ETHIOPIA	2	1	7
1081	2122	ARTHRITIC-art	1	1	7
1082	171	P.SATIVUM-ETHIOPIA	2	1	7
1083	69	SABEL	1	1	7
1084	3176	P.SATIVUM-CANARIES	2	1	7
1085	2227	ORLIK	1	1	7
1086	2728	K.1182	6	1	7
1087	598	ALASKA STAR	1	1	7
1088	1978	P.SATIVUM-ETHIOPIA	2	1	7
1089	228	P.SATIVUM-BOLIVIA	1	1	7
1090	1911	P.SATIVUM-ETHIOPIA	2	1	7
1091	1221	POL 3:af	3	1	7
1092	2357	P.SATIVUM-ETHIOPIA	2	1	7
1094	3171	phyA-1, phyB-5	1	1	7
1095	2682	ACACIA	7	1	7
1096	1349	APULVINIC -apu-1	7	1	7
1097	1960	P.SATIVUM-ETHIOPIA	4	1	7
1098	1596	P.SATIVUM-ETHIOPIA	2	1	7
1099	2252	KUJBYSEVSKIJ	1	1	7
1100	1621	P.SATIVUM-ETHIOPIA	2	1	7
1101	3055	FRISSON, P 3 sym-30	1	1	7
1102	3185	P.SATIVUM-CANARIES	1	1	7
1103	2744	/CHLORINA	1	1	7
1104	68	GRAUE POSTHORNCHEN	2	1	7
1105	2485	SUGAR LUV	2	1	7
1106	846	HORIZONTALIS-ho	2	1	7
1107	1995	P.SATIVUM-ETHIOPIA	2	1	7
1108	2644	P.SATIVUM-MALAWI	2	1	7
1109	158	P.SATIVUM-ETHIOPIA	2	1	7
1110	2578	P. SPECIOSUM	7	1	7
1111	999	TORSDAG-K69	1	1	7
1112	3020	NORD	1	1	7
1113	2240	EXPRESS DIOSECKIJ 596	1	1	7
1114	639	DEBUT	7	1	7
1115	1846	P.SATIVUM VAR. HIBERNICUM	2	1	7
1116	992	TORSDAG	1	1	7
1117	273	P.SATIVUM-ETHIOPIA	2	1	7
1118	1183	MUTANT M3-STIFF STRAW	1	1	7
1119	1130	P.SATIVUM-TURKEY	1	1	7
1120	2349	DA BAI WAN DOU 159	1	1	7
1121	1843	P.SATIVUM-ISRAEL	2	1	7
1122	2558	P. ASIATICUM	1	1	7
1123	1954	P.SATIVUM-ETHIOPIA	2	1	7
1124	997	TORSDAG-K74	1	1	7
1124	997	TORSDAG-K74	1	1	7
1125	2323	PAJ 4.0271	1	1	7
1126	3070	BREVI-INTERNODUM le-3	1	1	7
1127	2776	APPELBLOSSOM-cr	2	1	7
1128	617	ARTHUR	1	1	7
1129	1273	HERALDA	2	1	7
1130	1706	CLAMART x P.ELATIUS	4	1	7
1131	1635	P.SATIVUM-ETHIOPIA	2	1	7
1132	204	P.SATIVUM CINEREUM GOV.	2	1	7
1134	1260	P.SATIVUM-INDIA	2	1	7
1135	2369	ROCKET	7	1	7
1136	2626	5-11	7	1	7
1137	1561	CEROSA-wex	1	1	7
1138	2307	WIRREGA	1	1	7
1139	1747	ALMIRES	9	1	7
1140	1343	WBH 1518	2	1	7
1141	1654	P.SATIVUM-ETHIOPIA	2	1	7
1142	2783	RAMOSUS	1	1	7
1143	2621	MOREHU	1	1	7
1144	1836	ARVEJO	4	1	7
1145	1530	P.SATIVUM-ETHIOPIA	2	1	7
1146	1631	P.SATIVUM-ETHIOPIA	2	1	7
1147	84	P.SATIVUM-AFGHANISTAN	1	1	7
1148	2720	GRAUE NIEDRIGE	2	1	7
1149	1443	P.SATIVUM-ETHIOPIA	2	1	7
1150	950	P. ELATIUS	1	1	7
1151	346	GIULLIVERT	1	1	7
1152	3005	PENNANT	3	1	7
1153	1809	HELKA	1	1	7
1155	2453	FRISSON-nod+,fix+	1	1	7
1156	2455	F26-1 fix-	2	1	7
1157	3133	RAMAN	1	1	7
1158	2735	AUSTRIAN WINTER	2	1	7
1159	2281	KNESHA N62	2	1	7
1160	596	ALDOT	2	1	7
1161	2159	LACINIATA-lac	1	1	7
1162	1001	TORSDAG-K237	1	1	7
1163	1239	DSP/PMR	7	1	7
1164	1933	P.SATIVUM-ETHIOPIA	2	1	7
1165	2155	P.SPECIOSUM	2	1	7
1166	1038	P.SATIVUM-TURKEY	4	1	7
1167	2680	ROSTIGE SAMEN	1	1	7
1168	265	P.SATIVUM-GREECE	1	1	7
1168	265	P.SATIVUM-GREECE	1	1	7
1169	1310	MOHAWK	7	1	7
1170	1003	TORSDAG-K549	1	1	7
1171	3152	P. SATIVUM	2	1	7
1172	1083	P.SATIVUM-TURKEY	3	1	7
1173	1028	P.SATIVUM-NEPAL	1	1	7
1174	1678	P.SATIVUM-ETHIOPIA	3	1	7
1175	1509	P.SATIVUM-HINDUKUSCH	1	1	7
1176	2058	POL 8:af	1	1	7
1177	2612	SPRINT2	2	1	7
1178	1739	TALL GARDEN PEA	2	1	7
1179	1618	P.SATIVUM-ETHIOPIA	2	1	7
1180	1887	P.SATIVUM-ETHIOPIA	2	1	7
1181	2148	P.SATIVUM WATERLOOENSIS	1	1	7
1182	1727	GRIS D'HIVER	2	1	7
1183	420	NEW LINE PERFECTION	6	1	7
1183	420	NEW LINE PERFECTION	6	1	7
1184	2176	ALTERNO-MARMORATA-mex	6	1	7
1185	132	WBH 1072	2	1	7
1186	2764	CHLOROTICA	1	1	7
1187	712	MAPLE PEA	1	1	7
1187	712	MAPLE PEA	1	1	7
1188	1445	P.SATIVUM-ETHIOPIA	2	1	7
1189	1883	P.SATIVUM-ETHIOPIA	1	1	7
1190	2591	P. SATIVUM	3	1	7
1191	2078	P.SATIVUM	2	1	7
1192	2364	P.SATIVUM-ETHIOPIA	1	1	7
1193	2002	P.SATIVUM-ETHIOPIA	1	1	7
1194	1716	UMBELLATE PURP.FLD.ACACIA	2	1	7
1195	1400	HAITIAN CV	1	1	7
1196	1520	P.SATIVUM-ETHIOPIA	2	1	7
1197	1503	P.SATIVUM-CHINA	1	1	7
1198	563	ARKEL	6	1	7
1199	1159	NOTTS EXCELSIOR	6	1	7
1200	3167	Torsdag	1	1	7
1201	2289	CHAMPAGNE	2	1	7
1202	1018	TEZIERIDEE	6	1	7
1202	1018	TEZIERIDEE	6	1	7
1204	3120	KENT BLUE	2	1	7
1205	1131	UNICA	1	1	7
1206	1017	KELVEDON WONDER	7	1	7
1207	1598	P.SATIVUM-ETHIOPIA	2	1	7
1208	1694	P.SATIVUM-ETHIOPIA	2	1	7
1209	1439	ETHIOPIAN PEA	2	1	7
1211	1874	PETIOLULATUS -apu-3	7	1	7
1212	51	WBH 1481	1	1	7
1212	51	WBH 1481	1	1	7
1212	51	WBH 1481	1	1	7
1213	263	P.SATIVUM-BALKANS	2	1	7
1214	1851	CLAMART x ELATIUS	2	1	7
1215	713	PURPLE FLD.,RED. STIP.	2	1	7
1216	1191	MINNESOTA-108	3	1	7
1217	1679	P.SATIVUM-ETHIOPIA	2	1	7
1218	3032	FRISSON, P88 sym29	2	1	7
1219	453	COMIRE	6	1	7
1220	1736	ROUND SEED x MAPLE	2	1	7
1221	1885	P.SATIVUM-ETHIOPIA	2	1	7
1222	2423	P.SATIVUM ARVENSE		1	7
1223	2023	C74-20-(5)	2	1	7
1224	604	DAINTY	6	1	7
1225	2116	P.SPECIOSUM	2	1	7
1226	886	GREENGOLT ROGUE	4	1	7
1226	886	GREENGOLT ROGUE	4	1	7
1227	532	SMALL LATE CANNER	6	1	7
1228	167	P.SATIVUM-ETHIOPIA	4	1	7
1229	1868	P.SATIVUM	2	1	7
1230	2276	49C	2	1	7
1231	2681	POIS SABRE	1	1	7
1232	1228	WELLENSIEK'S DOMINANT	4	1	7
1233	1850	SELECTAS PELUSKE	2	1	7
1234	1845	P.SATIVUM VAR.HIEMALE	2	1	7
1235	2000	P.SATIVUM-ETHIOPIA	1	1	7
1236	1686	P.SATIVUM-ETHIOPIA	2	1	7
1237	2218	S 35-put	2	1	7
1238	139	CHLOROTICA-chi	1	1	7
1239	601	ALASKA SWEET	7	1	7
1240	1811	HJA 51836-af	1	1	7
1241	2340	WASATA-af	1	1	7
1242	2468	OSU 615-15	6	1	7
1243	318	AMERICAN WONDER	6	1	7
1243	318	AMERICAN WONDER	6	1	7
1244	3172	pcd1-1	1	1	7
1245	1637	P.SATIVUM-ETHIOPIA	2	1	7
2727	1633	P. ABYSSINICUM	2	4	1
2728	1955	P. ABYSSINICUM	2	4	1
2729	691	SMALL BLACK PEA	2	4	1
2729	691	SMALL BLACK PEA	2	4	1
2729	691	SMALL BLACK PEA	2	4	1
2730	2385	PISUM SP.-YEMEN	2	4	1
2731	866	P. ABYSSINICUM TETRA.	2	4	1
2732	1632	P. ABYSSINICUM	2	4	1
2733	1957	P. ABYSSINICUM	2	4	1
2734	255	P. ELATIUS	2	4	1
2734	255	P. ELATIUS	2	4	1
2734	255	P. ELATIUS	2	4	1
2735	1974	P. ABYSSINICUM	2	4	1
2736	1640	P. ABYSSINICUM	2	4	1
2737	1938	P. ABYSSINICUM	2	4	1
2738	1641	P. ABYSSINICUM	2	4	1
2739	1458	P. ABYSSINICUM	2	4	1
2740	1869	P. ABYSSINICUM	2	4	1
2741	1961	P. ABYSSINICUM	2	4	1
2742	2629	P. ELATIUS	1	4	1
2743	225	P. ABYSSINICUM	2	4	1
2744	2077	P.SATIVUM-SUDAN	7	4	1
2745	867	P. ABYSSINICUM TETRA.	2	4	1
2745	867	P. ABYSSINICUM TETRA.	2	4	1
2746	130	P. ABYSSINICUM	2	4	1
2746	130	P. ABYSSINICUM	2	4	1
2747	3046	P. ABYSSINICUM	1	4	1
2748	1877	P.SATIVUM-ETHIOPIA	2	4	1
2749	227	P. ABYSSINICUM	2	4	1
2750	1943	P. ABYSSINICUM	2	4	1
2751	1122	KEERAU PEA	1	4	1
2752	1876	P. ABYSSINICUM	2	4	1
2753	1214	TRIANON	7	4	1
2754	2006	P. ABYSSINICUM	2	4	1
2755	2074	P. ELATIUS	1	4	1
2756	1951	P.SATIVUM-CHINA	3	4	1
2757	2	P. ABYSSINICUM	2	4	1
2758	1966	P. ABYSSINICUM	2	4	1
2759	1998	P. ABYSSINICUM	2	4	1
2760	261	P. ELATIUS	1	4	1
2762	1074	P. ELATIUS	1	4	2
2764	2724	P. ELATIUS	1	4	2
2766	2538	P. FULVUM	1	4	2
2767	254	P. ELATIUS	1	4	2
2768	262	P. ELATIUS	1	4	2
2769	3155	P. ELATIUS	1	4	2
2772	1091	P. ELATIUS	1	4	2
2773	1095	P. ELATIUS	1	4	2
2774	1093	P. ELATIUS	1	4	2
2775	1094	P. ELATIUS	1	4	2
2776	1795	P. ELATIUS	1	4	2
2777	64	P. ELATIUS	1	4	2
2778	249	P. ELATIUS	1	4	2
2779	2055	P. ELATIUS	1	4	2
2781	2539	P. FULVUM	1	4	2
2783	2201	P. ELATIUS	1	4	2
2784	1096	P. ELATIUS	1	4	2
2785	3158	P. ELATIUS	1	4	2
2787	2557	P. SPECIOSUM	1	4	2
2788	2350	DA WAN DOU	1	4	2
2789	2549	P. TRANSCAUCASICUM	2	4	2
2792	106	P.SATIVUM-AFGHANISTAN	1	4	3
2793	1557	P.SATIVUM-AFGHANISTAN	2	4	3
2794	1558	WELLENSIEK'S EARLY DWARF	2	4	3
2795	107	P.SATIVUM-AFGHANISTAN	2	4	3
2796	751	P.SATIVUM-AFGHANISTAN	1	4	3
2797	1357	AFGHANISTAN CV	2	4	3
2798	716	P.SATIVUM ANKOBERENSE	2	4	3
2799	92	P.SATIVUM-AFGHANISTAN	2	4	3
2800	97	P.SATIVUM-AFGHANISTAN	2	4	3
2801	1040	P.SATIVUM-AFGHANISTAN	2	4	3
2802	96	P.SATIVUM-AFGHANISTAN	2	4	3
2803	2073	INDIAN PEAS	2	4	3
2804	2089	P.SATIVUM	2	4	3
2805	1693	P.SATIVUM-AFGHANISTAN	2	4	3
2806	104	P.SATIVUM-AFGHANISTAN	2	4	3
2807	93	P.SATIVUM-AFGHANISTAN	2	4	3
2808	2426	P. ASIATICUM	2	4	3
2809	101	P.SATIVUM-AFGHANISTAN	2	4	3
2810	1854	P. HUMILE	2	4	3
2811	697	LENINGRAD-P85	1	4	3
2812	95	P.SATIVUM-AFGHANISTAN	2	4	3
2813	102	P.SATIVUM-AFGHANISTAN	2	4	3
2814	100	P.SATIVUM-AFGHANISTAN	2	4	3
2815	87	P.SATIVUM-AFGHANISTAN	1	4	3
2816	98	P.SATIVUM-AFGHANISTAN	2	4	3
2817	2018	P.SATIVUM-LADAKH	2	4	3
2818	1249	P.SATIVUM-INDIA	1	4	3
2819	94	P.SATIVUM-AFGHANISTAN	2	4	3
2820	99	P.SATIVUM-AFGHANISTAN	2	4	3
2821	1121	KEERAU PEA	1	4	3
2822	248	MUSNNA ( MESTNYI MUSHTUNG)	1	4	3
2823	1658	P.SATIVUM-AFGHANISTAN	2	4	3
2824	109	P.SATIVUM-AFGHANISTAN	2	4	3
2825	3006	PIG 16	2	4	3
2826	111	P.SATIVUM-AFGHANISTAN	1	4	3
2827	1102	KEERAU PEA	1	4	4
2828	1116	KEERAU PEA	1	4	4
2829	1113	KEERAU PEA	1	4	4
2830	1107	KEERAU PEA	1	4	4
2831	1104	KEERAU PEA	1	4	4
2832	1100	P.SATIVUM-TURKEY	1	4	4
2833	1118	KEERAU PEA	1	4	4
2834	1124	KEERAU PEA	1	4	4
2835	1105	KEERAU PEA	1	4	4
2836	1101	P.SATIVUM-TURKEY	1	4	4
2837	2069	NEPAL 3	2	4	4
2838	181	KEERAU PEA	1	4	4
2839	1103	KEERAU PEA	1	4	4
2840	1117	KEERAU PEA	2	4	4
2841	959	P.SATIVUM-TURKEY	2	4	4
2842	1087	P. ELATIUS	2	4	4
2843	1111	KEERAU PEA	1	4	4
2844	1659	P.SATIVUM-AFGHANISTAN	2	4	4
2845	1108	KEERAU PEA	1	4	4
2846	871	ACHIEVEMENT ROGUE	6	4	4
2846	871	ACHIEVEMENT ROGUE	7	4	4
2847	1110	KEERAU PEA	1	4	4
2848	752	P.SATIVUM-INDIA	1	4	4
2850	3162	P. ELATIUS	1	4	4
2851	1109	KEERAU PEA	1	4	4
2853	2989	P.SATIVUM-INDIA	1	4	4
2855	804	P.TIBETANICUM	6	4	4
2856	1388	FENOMEN	2	4	4
2857	1267	P.SATIVUM-INDIA	2	4	4
2858	1033	P.SATIVUM-INDIA	2	4	4
2859	198	P. ELATIUS	1	4	4
2860	2674	P. ABYSSINICUM		4	4
2861	251	P.SATIVUM-ETHIOPIA	1	4	4
2862	1497	P.SATIVUM-MONGOLIA	1	4	4
2863	252	P.SATIVUM-ETHIOPIA	1	4	4
2864	79	P.SATIVUM-AFGHANISTAN	2	4	4
2865	3097	LINE E	1	4	4
2866	3112	Katmandu Black	2	4	4
2867	3098	LINE F	1	4	4
2868	2105	P.SATIVUM	2	4	4
2869	1261	P.SATIVUM-INDIA	1	4	4
2870	2630	P. ELATIUS	1	4	4
2871	3022	TWISTED TENDRILS-Twt	2	4	4
2872	2554	P. SPECIOSUM	2	4	4
2873	2604	P. SPECIOSUM-LIBYA	1	4	4
2874	3019	KEERAU	2	4	4
2874	3019	KEERAU	2	4	4
2875	241	P. HUMILE	1	4	4
2876	1576	P.SATIVUM-CHINA	1	4	4
2877	907	TERMINALIS-alt	7	4	4
2878	1370	P.SATIVUM-TURKEY	2	4	4
2879	1987	P.SATIVUM-ETHIOPIA	1	4	5
2880	1547	P.SATIVUM-HINDUKUSCH	1	4	5
2881	157	P.SATIVUM-SUDAN	2	4	5
2882	1479	P.SATIVUM-AFGHANISTAN	2	4	5
2883	1792	P.SATIVUM-NEPAL	1	4	5
2884	1756	INDIAN PEAS	1	4	5
2885	2314	FN1-nof1(fix-)	1	4	5
2886	1478	P.SATIVUM-AFGHANISTAN	2	4	5
2887	1480	P.SATIVUM-AFGHANISTAN	2	4	5
2888	3003	P.SATIVUM-INDIA	3	4	5
2889	232	MAISHO	1	4	5
2890	1683	P.SATIVUM-ETHIOPIA	3	4	5
2891	946	PI 273209	2	4	5
2892	2743	RED STEM	2	4	5
2894	938	EMISHA	3	4	5
2895	182	P.SATIVUM-KHATMANDU	2	4	5
2896	2546	P. TRANSCAUCASICUM	2	4	5
2897	2551	P. SATIVUM SIBERIACUM	1	4	5
2898	1484	P.SATIVUM-AFGHANISTAN	2	4	5
2899	1346	P.SATIVUM-MONGOLIA	2	4	5
2900	209	P.SATIVUM ARVENSE	2	4	5
2900	209	P.SATIVUM ARVENSE	2	4	5
2901	3157	P. ELATIUS	1	4	5
2902	2553	P. ARVENSE-GEORGIA	2	4	5
2903	247	PYARA MATAR	1	4	5
2904	3151	P. ELATIUS	1	4	5
2905	1543	P.SATIVUM-MONGOLIA	1	4	5
2906	1534	P.SATIVUM-ETHIOPIA	2	4	5
2907	2601	YELLOWHEAD	1	4	5
2908	1477	P.SATIVUM-AFGHANISTAN	2	4	5
2909	707	P.SATIVUM-TRANSCAUCASICUM	1	4	5
2910	1642	P.SATIVUM-ETHIOPIA	2	4	5
2911	1548	P.SATIVUM-HINDUKUSCH	1	4	5
2912	214	P.SATIVUM ARVENSE	1	4	5
2913	1956	P.SATIVUM-AFGHANISTAN	2	4	5
2914	705	P.SATIVUM-AFGHANISTAN	2	4	5
2915	2606	P. SPECIOSUM-LIBYA	1	4	5
2916	193	WIRAIG	2	4	5
2917	1255	SANGUIVITTOPSIS,EXCELLENT	2	4	5
2918	2647	P.SATIVUM-MALAWI	1	4	5
2919	1578	P.SATIVUM-CHINA	1	4	5
2920	2360	P.SATIVUM-ETHIOPIA	2	4	5
2921	1542	P.SATIVUM-HINDUKUSCH	1	4	5
2922	186	WIRAIG	3	4	5
2923	1088	P. ELATIUS	1	4	5
2924	1394	NADDBO	3	4	5
2925	1937	P. ABYSSINICUM	2	4	5
2926	189	WIRAIG	2	4	5
2927	715	P.SATIVUM	1	4	5
2928	3150	P. ELATIUS	1	4	5
2929	754	GR.SEEDED PROFUSION	3	4	5
1246	800	P. ELATIUS	4	1	7
1247	2181	FILIFORMIS-red1-6	2	1	7
1248	203	P.SATIVUM ASIATICUM GOV.	2	1	7
1249	1634	P.SATIVUM-ETHIOPIA	2	1	7
1251	2789	RIL 15x399_02		1	7
1252	1515	P.SATIVUM-HINDUKUSCH	2	1	7
1253	1649	P.SATIVUM-ETHIOPIA	2	1	7
1254	750	P.SATIVUM-TURKEY	2	1	7
1255	414	KELVEDON WONDER	7	1	7
1256	2610	3302	1	1	7
1258	2689	K.246	2	1	7
1259	1969	P.SATIVUM-ETHIOPIA	2	1	7
1260	1592	P.SATIVUM-ETHIOPIA	3	1	7
1261	1925	P.SATIVUM-ETHIOPIA	2	1	7
1262	1098	P.SATIVUM-TURKEY	1	1	7
1263	184	KHADRAA	2	1	7
1264	28	FIELD PEA-INDIA	2	1	7
1265	1387	GREENSHAFT ROUND	2	1	7
1266	77	WBH 1472	7	1	7
1267	2325	NRPB 338	2	1	7
1269	1034	P.SATIVUM-ETHIOPIA	2	1	7
1270	1485	P.SATIVUM-AFGHANISTAN	2	1	7
1271	3068	FRISSON, P62	1	1	7
1272	2109	ALLSWEET	7	1	7
1273	1982	P.SATIVUM-ETHIOPIA	2	1	7
1274	2144	P. AXIPHIUM	4	1	7
1275	1369	P.SATIVUM-INDIA	3	1	7
1276	632	NAPO	7	1	7
1277	1673	P.SATIVUM-ETHIOPIA	2	1	7
1278	3072	OK4	7	1	7
1279	2494	FRISSON,P55 (NOD-)	2	1	7
1280	3108	TERESE	1	1	7
1281	374	DA BEIRA	7	1	7
1281	374	DA BEIRA	7	1	7
1282	1920	P.SATIVUM-ETHIOPIA	2	1	7
1283	1902	P.SATIVUM-ETHIOPIA	2	1	7
1286	1368	P.SATIVUM-TURKEY	4	1	7
1287	565	BONITA	7	1	7
1288	722	SCHREIBERS PRIMATA	7	1	7
1289	1233	MURFET LINE 60:EI	2	1	7
1290	3049	Fix-/1	1	1	7
1291	2356	P.SATIVUM-NEPAL	2	1	7
1292	392	DOUBLE ONE	7	1	7
1293	3169	pcd2-1	1	1	7
1294	3180	P.SATIVUM-CANARIES	1	1	7
1295	904	LIGHT GREEN CHLOROTICA-chi-2	1	1	7
1295	904	LIGHT GREEN CHLOROTICA-chi-2	1	1	7
1295	904	LIGHT GREEN CHLOROTICA-chi-2	1	1	7
1296	1446	P.SATIVUM-ETHIOPIA	2	1	7
1297	1615	P.SATIVUM-ETHIOPIA	2	1	7
1298	2412	QUINCY	7	1	7
1299	1827	P.SATIVUM-SPAIN	4	1	7
1300	2087	P.SATIVUM	2	1	7
1301	1306	LORINO	7	1	7
1302	618	CENTURY	1	1	7
1303	1514	P.SATIVUM-HINDUKUSCH	1	1	7
1304	2459	HETEROPHYLLUS-coch<het	1	1	7
1305	772	CAMBRIDGE MULTIFOLD	3	1	7
1306	2068	NEPAL 1 AND 2	1	1	7
1307	3026	NOVOSIBIRSK-AFILA	1	1	7
1308	527	EARLY SWEET-11	7	1	7
1309	3066	FRISSON, P59 sym-23	1	1	7
1310	188	WIRAIG	2	1	7
1311	2362	P.SATIVUM-ETHIOPIA	6	1	7
1312	2372	PETRA	1	1	7
1313	288	P.SATIVUM-GREECE	1	1	7
1315	2090	P.SATIVUM	2	1	7
1316	933	W.R.ALASKA	2	1	7
1317	1926	P.SATIVUM-ETHIOPIA	2	1	7
1318	2097	P.SATIVUM-ETHIOPIA	2	1	7
1319	1432	P.SATIVUM-ETHIOPIA	2	1	7
1320	2190	OVULA PISTILLOIDA-op	1	1	7
1322	3092	OK26	7	1	7
1323	2653	BUTTERFLY STIPULES-St<bs	1	1	7
1324	2365	P.SATIVUM-ETHIOPIA	2	1	7
1325	898	MANSHOLTS 70-230	3	1	7
1325	898	MANSHOLTS 70-230	1	1	7
1326	677	VELGA	6	1	7
1327	1048	WIS-7102	7	1	7
1328	694	UMBELLATE PURP.FLD.ACACIA	2	1	7
1329	1871	P.SATIVUM-ALBANIA	2	1	7
1330	1983	P.SATIVUM-ETHIOPIA	2	1	7
1331	2237	POIS MAIN ROIDES	1	1	7
1332	1791	P.SATIVUM-NEPAL	1	1	7
1333	269	P.SATIVUM-GREECE	1	1	7
1334	2752	ALAE PARTITAE-Vca<B,Vcb<B	2	1	7
1335	1069	WILTY-wil	7	1	7
1335	1069	WILTY-wil	7	1	7
1336	1839	SELECAO SURPRESSA	1	1	7
1337	2125	P.SATIVUM WATERLOOENSIS	1	1	7
1338	2098	P.SATIVUM-ETHIOPIA	1	1	7
1339	3067	FRISSON, P60 sym-24	1	1	7
1340	1639	P.SATIVUM-ETHIOPIA	2	1	7
1341	2168	SERRATUS-ser	2	1	7
1342	3011	FAST GROWING MUTANT-sln	2	1	7
1343	1953	P.SATIVUM-ETHIOPIA	2	1	7
1344	1897	P.SATIVUM-ETHIOPIA	2	1	7
1345	1490	P.SATIVUM-ETHIOPIA	1	1	7
1346	2127	P.SATIVUM WATERLOOENSIS	1	1	7
1347	976	P.SATIVUM-HOLLAND	5	1	7
1348	1708	MUMMY WHITE	2	1	7
1349	1029	P.SATIVUM-INDIA	2	1	7
1350	2643	P.SATIVUM-MALAWI	2	1	7
1351	3186	BLACK PEA	4	1	7
1352	3117	Weavers Glory	1	1	7
1353	2062	POL 12:af	1	1	7
1354	1232	MASSEY	6	1	7
1355	2147	P.SATIVUM WATERLOOENSIS	3	1	7
1355	2147	P.SATIVUM WATERLOOENSIS	1	1	7
1356	905	ALBINA-alb	2	1	7
1357	13	PELLEWS-gp	1	1	7
1359	2001	P.SATIVUM-ETHIOPIA	2	1	7
1360	961	P.SATIVUM-TURKEY	4	1	7
1361	2186	ANGUSTIFOLIUS CHL.-ang	1	1	7
1362	119	GRAUE POSTHORNCHEN	1	1	7
1363	1097	P.SATIVUM-TURKEY	1	1	7
1364	2659	MULTI-MARKER STOCK 93	1	1	7
1364	2659	MULTI-MARKER STOCK 93	1	1	7
1365	3113	Jeyes	9	1	7
1366	2223	PALOMA	1	1	7
1367	2134	P.SPECIOSUM	2	1	7
1368	8	DE HAAN 204.1(DWARF)	2	1	7
1369	1745	RAMOSUS-rms-1	2	1	7
1370	2291	HORSFORD	7	1	7
1371	219	FIELD PEA	1	1	7
1371	219	FIELD PEA	2	1	7
1371	219	FIELD PEA	2	1	7
1373	82	P.SATIVUM-AFGHANISTAN	7	1	7
1374	595	NIKE-2	6	1	7
1375	1936	P.SATIVUM-ETHIOPIA	2	1	7
1376	1941	P.SATIVUM-ETHIOPIA	2	1	7
1377	2015	ALASKA	3	1	7
1378	1628	P.SATIVUM-ETHIOPIA	2	1	7
1379	859	MIDINETTE	3	1	7
1380	675	ZWAANS ARANTI	3	1	7
1381	3134	AMAC	1	1	7
1382	1990	P.SATIVUM-ETHIOPIA	2	1	7
1384	2594	P. SATIVUM	2	1	7
1385	1867	P.SATIVUM	2	1	7
1386	2491	FRISSON	2	1	7
1387	2778	WBH 759	2	1	7
1388	2586	P. SATIVUM	3	1	7
1389	1882	P.SATIVUM-ETHIOPIA	2	1	7
1390	3054	FRISSON, P 1 sym-30	2	1	7
1391	2715	CENTROBSCURUM	2	1	7
1392	963	P.SATIVUM-TURKEY	4	1	7
1393	18	WBH 21	1	1	7
1394	3132	AURALIA	1	1	7
1395	1399	HAITIAN CV	1	1	7
1396	458	SALOUT	7	1	7
1397	239	P.SATIVUM-ETHIOPIA	2	1	7
1398	1942	P.SATIVUM-ETHIOPIA	2	1	7
1399	379	WEITOR	1	1	7
1400	1703	P. ELATIUS	2	1	7
1401	2049	FRANCESA	1	1	7
1402	1604	P.SATIVUM-ETHIOPIA	2	1	7
1403	1930	P.SATIVUM-ETHIOPIA	2	1	7
1404	120	SABEL	1	1	7
1405	1680	P.SATIVUM-ETHIOPIA	2	1	7
1406	2579	P. SPECIOSUM	7	1	7
1407	2255	BELOCERKOVSKIJ 29	1	1	7
1408	2454	F4 84 nod-	2	1	7
1409	2121	DETERMINATE GROWTH-det	1	1	7
1410	166	P.SATIVUM-ETHIOPIA	2	1	7
1411	1156	MINNESOTA EARLY SWEET	7	1	7
1412	690	GULIVER	4	1	7
1413	1630	P.SATIVUM-ETHIOPIA	2	1	7
1414	582	VITALETTE	6	1	7
1415	2312	77-276	2	1	7
1416	814	MARX FASCIATED-fa	7	1	7
1417	808	WINTER HARDY	3	1	7
1418	71	PELUSKE	1	1	7
1419	3083	OK27	7	1	7
1420	1863	P.SATIVUM	2	1	7
1421	357	SURPRODUCTION	1	1	7
1422	2593	P. SATIVUM	3	1	7
1423	2030	HJA 52076-af	3	1	7
1424	1449	P.SATIVUM-ETHIOPIA	2	1	7
1425	2547	P. TRANSCAUCASICUM	2	1	7
1426	998	TORSDAG-K64	1	1	7
1427	987	JUBILEJNYJ-62	6	1	7
1428	1483	P.SATIVUM-AFGHANISTAN	2	1	7
1429	25	WBH 1511	1	1	7
1430	2021	C74-20-(1)	2	1	7
1431	1466	P.SATIVUM-ETHIOPIA	1	1	7
1432	2363	P.SATIVUM-ETHIOPIA	2	1	7
1433	1879	P.SATIVUM-ETHIOPIA	2	1	7
1434	88	P.SATIVUM-AFGHANISTAN	1	1	7
1435	1005	TORSDAG-K557	1	1	7
1436	1382	MURFET LINE 60	2	1	7
1437	423	DIK TROM	2	1	7
1438	1931	P.SATIVUM-ETHIOPIA	2	1	7
1439	1984	P.SATIVUM-ETHIOPIA	1	1	7
1440	2103	P.SATIVUM-ETHIOPIA	2	1	7
1441	1656	P.SATIVUM-ETHIOPIA	2	1	7
1442	1230	MURFET LINE 53:L	7	1	7
1443	412	TEZIERLINDON	7	1	7
1444	1627	P.SATIVUM-ETHIOPIA	2	1	7
1445	1436	P.SATIVUM-ETHIOPIA	2	1	7
1446	2555	P. SPECIOSUM	2	1	7
1447	1414	AVON	7	1	7
1448	1302	KARINA	7	1	7
1449	2387	P.SATIVUM-ETHIOPIA	3	1	7
1450	1905	P.SATIVUM-ETHIOPIA	2	1	7
1451	1450	P.SATIVUM-ETHIOPIA	2	1	7
1452	2622	UZBEKSKII 71	2	1	7
1453	1538	P.SATIVUM-ETHIOPIA	2	1	7
1454	3031	FRISSON, P64 sym28	2	1	7
1455	813	YELLOW POLLEN-yp	4	1	7
1456	2424	WBH 1109	1	1	7
1457	364	DE OBIDOS	3	1	7
1458	1235	MURFET LINE 64:ED	6	1	7
1459	1689	P.SATIVUM-ETHIOPIA	2	1	7
1460	1896	P.SATIVUM-ETHIOPIA	2	1	7
1461	395	VITALIS	7	1	7
1461	395	VITALIS	6	1	7
1461	395	VITALIS	7	1	7
1462	491	TRITON	6	1	7
1463	424	PAULI	1	1	7
1464	2695	P. ELATIUS	2	1	7
1465	1039	P.SATIVUM-TURKEY	2	1	7
1466	1999	P.SATIVUM-ETHIOPIA	1	1	7
1467	1907	P.SATIVUM-ETHIOPIA	2	1	7
1468	207	P.SATIVUM CHORESMICUM	1	1	7
1469	2341	SVOBODA	1	1	7
1470	2384	P.SATIVUM-ZAMBIA	1	1	7
1471	1055	ICA BOJACA	1	1	7
1472	162	P.SATIVUM-ETHIOPIA	2	1	7
1473	1753	H 646-1-6	6	1	7
1474	2126	P.SATIVUM WATERLOOENSIS	1	1	7
1475	2742	GREEN STEM	2	1	7
1476	468	HOJU SUGAR	2	1	7
1477	980	CISMINSKIJ-210	3	1	7
1477	980	CISMINSKIJ-210	1	1	7
1478	1655	P.SATIVUM-ETHIOPIA	2	1	7
1479	174	P.SATIVUM-ETHIOPIA	4	1	7
1480	1825	P.SATIVUM-SPAIN	1	1	7
1481	1899	P.SATIVUM-ETHIOPIA	2	1	7
1482	2071	TIMO	2	1	7
1483	2487	ENGLISH MAPLE	1	1	7
1484	977	EROICA	4	1	7
1485	3184	P.SATIVUM-CANARIES	2	1	7
1486	264	P.SATIVUM-GREECE	1	1	7
1487	2044	P. BOTANICA	3	1	7
1488	2605	P. SPECIOSUM-LIBYA	1	1	7
1489	1616	P.SATIVUM-ETHIOPIA	2	1	7
1490	1881	P.SATIVUM-ETHIOPIA	1	1	7
1491	1178	MARX I1-TYPE	7	1	7
1492	138	CHLOROTICA-chi	1	1	7
1493	943	TELEPHONE	7	1	7
1494	1778	CULDRIS	1	1	7
1495	2239	TIMIRIAZEVSKIJ 49	1	1	7
1496	344	SERPETTE	3	1	7
1497	2361	P.SATIVUM-ETHIOPIA	2	1	7
1498	2248	CHELIABINSKIJ 24	1	1	7
1499	1464	P.SATIVUM-ETHIOPIA	1	2	1
1501	1205	MISOG-2:tl	6	2	1
1503	1203	MISOG-2:af	6	2	1
1504	2085	P.SATIVUM	2	2	1
1507	1246	74 1492-1	1	2	1
1509	3029	SPARKLE, E54 sym18	7	2	1
1510	538	ST102-69	6	2	1
1511	1280	CADRE	7	2	1
1513	778	P.SATIVUM	1	2	1
1514	1207	MISOG-2:af,tl	6	2	1
1515	243	TWS-7/1	1	2	1
1516	1208	MISOG-2:tl,st	6	2	1
1518	3159	P. ELATIUS	1	2	1
1522	2410	CONWAY	7	2	1
1523	1788	P.SATIVUM-NEPAL	2	2	1
1526	1263	P.SATIVUM-INDIA	2	2	1
1527	1202	MISOG-2:CONVENTIONAL	6	2	1
1528	1247	74 410-2	7	2	1
1529	86	P.SATIVUM-AFGHANISTAN	2	2	1
1531	1206	MISOG-2:af,st	6	2	1
1532	3028	SPARKLE, R25 sym8	7	2	1
1533	506	PUGET-86-64	7	2	1
1534	769	FREEZER-203	7	2	1
1536	739	ASMER 009/65	6	2	1
1537	2409	MARKADO	7	2	1
1538	747	ASMER 019/65	7	2	1
1539	510	MULTIFREEZER-102	6	2	1
1540	1197	MISOG-1:tl	6	2	1
1541	1784	XP-F138-af	6	2	1
1542	1769	MELTON-af	6	2	1
1544	1532	P.SATIVUM-HINDUKUSCH	1	2	1
1545	2304	NAIN DE GRACE(TEZ)	4	2	1
1546	1264	P.SATIVUM-INDIA	2	2	1
1547	343	ONWARD	7	2	1
1548	1198	MISOG-1:af,st	6	2	1
1552	869	ONWARD ROGUE	7	2	1
1552	869	ONWARD ROGUE	7	2	1
1555	1568	CM-014F	7	2	1
1555	1568	CM-014F	7	2	1
1556	806	NAVICULA APERTUS-nap	7	3	1
1557	2375	MINI 93	7	2	1
1559	519	PERFECTION-317	6	2	1
1560	1204	MISOG-2:st	6	2	1
1561	2219	GP 34	7	2	1
1565	1242	NEW ERA	6	2	1
1566	1781	QUINCY-st	6	2	1
1567	1572	PAYETTE	6	3	1
1567	1572	PAYETTE	7	3	1
1568	709	SVALOFS NOTAART	1	2	1
1569	3016	TRISTAR	7	2	1
1570	1724	NEAPOLITAN	1	3	1
1573	1256	NIGRO-UMBILICATUM	2	2	1
1574	1352	P.SATIVUM-TURKEY	4	2	1
1575	1241	NEW ERA/PMR	6	2	1
1576	2641	P.SATIVUM-MALAWI	1	2	1
1577	494	815	3	2	1
1577	494	815	3	2	1
1578	1981	P.SATIVUM-INDIA	1	2	1
1579	548	CADET	6	2	1
1580	1416	ERECTOIDES-lk	3	2	1
1581	746	ASMER 018/65	7	3	1
1586	1762	PALLA-af	6	2	1
1587	1570	SPIRIT	6	2	1
1587	1570	SPIRIT	6	2	1
1588	2398	GRANT	7	2	1
1591	2388	A686-220-(4)	7	2	1
1595	441	PUGET	7	2	1
1596	1209	MISOG-2:af,st,tl	6	2	1
1597	744	ASMER 015/65	7	2	1
1598	1339	ERVILE COLOSSAL DELICE	4	2	1
1599	1751	I 116/80	6	2	1
1603	2798	RIL 15x399_12		2	1
1606	1837	ARVELLO	1	2	1
1607	2723	ONWARD ROGUE	7	2	1
1608	278	P.SATIVUM-AFGHANISTAN	1	2	1
1610	1199	MISOG-1:af,tl	6	2	1
1611	1789	P.SATIVUM-NEPAL	1	2	1
1616	1044	74-SN3	2	2	1
1618	2646	P.SATIVUM-MALAWI	1	2	1
1619	774	EARLY FLOWERING	7	2	1
1620	2645	P.SATIVUM-MALAWI	1	2	1
1621	767	FROSTY FREEZER	7	2	1
1623	2722	ONWARD	7	2	1
1624	1347	MAJAK	7	2	1
1624	1347	MAJAK	7	2	1
1625	2797	RIL 15x399_11		2	1
1627	1567	EDISON	6	2	1
1627	1567	EDISON	7	2	1
1628	2801	RIL 15x399_16		2	1
1631	714	P. ELATIUS	1	2	1
1632	1455	P.SATIVUM-ETHIOPIA	2	2	1
1633	2618	SPANISH SKYSCRAPPER	7	2	1
1634	1365	LITTLE MARVEL	7	2	1
1636	1750	I 114/80	7	2	1
1638	326	ONWARD	7	2	1
1639	1201	MISOG-1:af,st,tl	6	2	1
1640	1393	WBH 2136	7	2	1
1641	2114	WR-1167	1	2	1
1643	1200	MISOG-1:st,tl	7	2	1
1644	2793	RIL 15x399_06		2	1
1646	698	IC 700	4	2	1
1647	2464	OSU 559-29	6	2	1
1648	2348	BAI WAN DOU	1	2	1
1649	637	KOLBFULLER ZWR9	3	2	1
1650	1758	P.SATIVUM-NEPAL	2	2	1
1651	327	ONWARD	7	2	1
1653	3007	SPARKLE, R72-sym9	7	2	1
1654	3087	CHALLIS	7	2	1
1655	2791	RIL 15x399_04	1	2	1
1656	2317	ME STOP MUTANT 12823	7	2	1
1657	1426	79-2022-af	1	2	1
1659	1381	MURFET LINE 64	7	2	1
1660	1417	ERECTOIDES-lk	7	2	1
1661	581	FRIDOL	6	2	1
1663	925	FELTHAM FIRST ROGUE	4	2	1
1664	2756	/ARGENTIUS	2	2	1
1665	2016	B777-188:af,sil	6	2	1
1666	2430	KELVEDON WONDER	6	2	1
1668	2265	P.SATIVUM VAR. HIEMALE	2	2	1
1669	446	WISCONSIN-183	6	2	1
1670	877	PIONEER ROGUE	7	2	1
1670	877	PIONEER ROGUE	7	2	1
1672	1253	P.SATIVUM-COSTA RICA	2	2	1
1673	745	ASMER 017/65	6	2	1
1674	2716	K.1366	2	2	1
1678	445	NEW ERA	6	2	1
1679	1240	DARK SKINNED PERFECTION	6	2	1
1680	737	ASMER 007/65	7	2	1
1681	719	HERMA	6	2	1
1682	741	ASMER 011/65	7	2	1
1683	2271	B480-672-7:Wex,wex	7	2	1
1684	517	S-49	7	2	1
1685	1377	MARX LINE I2	7	2	1
1686	556	RHEINPERLE	2	2	1
1687	2809	RIL 15x399_24		2	1
1688	1473	P.SATIVUM-AFGHANISTAN	2	2	1
1689	1279	BRIDGER	7	2	1
1691	781	LAXTON SUPERB	3	2	1
1691	781	LAXTON SUPERB	3	2	1
1691	781	LAXTON SUPERB	3	2	1
1693	399	CENNIA	6	2	1
1694	2620	SUNDANCE II	7	2	1
1696	1059	CUNDINAMARCA-1	1	2	1
1697	526	SURPRISE-60	7	2	1
1698	1562	B277-457-1	6	2	1
1699	3048	SPARKLE, NEU5 sym-19	7	2	1
1700	1162	PREMIER GEM NO2	7	2	1
1701	1210	ERYGEL	6	2	1
1702	2805	RIL 15x399_20		2	1
1703	276	P.SATIVUM-ETHIOPIA	2	2	1
1704	2233	CHISHMINSKII	1	2	1
1705	2559	P. SPECIOSUM	2	2	1
1706	1405	X78122-sbm/SCOUT	6	2	1
1708	1413	GRANT	7	2	1
1709	1624	P.SATIVUM-ETHIOPIA	2	2	1
1710	1418	ERECTOIDES-lk	2	2	1
1712	2633	FEW NODULES-sym-17	7	2	1
1713	140	B668-1057	4	2	1
1714	3114	Grave Digger	9	2	1
1716	513	OLYMPIC A	7	2	1
1717	1371	P.SATIVUM-TURKEY	1	2	1
1718	975	P.SATIVUM-COSTA RICA	3	2	1
1721	1511	P.SATIVUM-HINDUKUSCH	1	2	1
1723	608	PERFECTION-326	7	2	1
1724	136	INFECUNDA -re	6	2	1
1724	136	INFECUNDA -re	6	2	1
1725	2483	WANDO	7	2	1
1726	2467	OSU 589-12	6	2	1
1727	2431	EARLY ONWARD	6	2	1
1728	1614	P.SATIVUM-ETHIOPIA	2	2	1
1729	2066	P.SATIVUM-TANZANIA	1	2	1
1730	740	ASMER 010/65	6	2	1
1731	456	COOLWONDER	7	2	1
1732	2619	MULTIVIRAL RESISTANT	7	2	1
1734	1782	OREGON SUGARPOD II	2	2	1
1735	454	PREPERFECTION	3	2	1
1737	1322	RAYNES PARK	7	2	1
1738	39	LAMM 101	2	2	1
1739	935	DELWICHE COMMANDO	7	2	1
1740	1237	SPRITE/PMR	6	2	1
1741	3174	SPARKLE, N15	7	2	1
1742	2638	P.SATIVUM-MALAWI	1	2	1
1743	1238	SPRITE	6	2	1
1744	489	ALPINE	6	2	1
1745	1213	ERYLIS	2	2	1
1746	2188	UNIFOLIATA-uni	2	2	1
1747	319	PERFECTED FREEZER-70A	7	2	1
1748	2022	C74-20-(2)	2	2	1
1749	1052	WIS-7106	7	2	1
1750	627	FREEZER-90-2W	7	2	1
1751	15	WBH 1458	4	2	1
1753	1361	NEW ERA	7	2	1
1754	518	B52-1	6	2	1
1755	2198	ZELENA DOLINA	7	2	1
1756	536	OLYMPIC A	6	2	1
1758	1053	WIS-7107	7	2	1
1760	1424	VR74-1492-1	1	2	1
1764	599	EUREKA	7	2	1
1765	892	KINNAURI LOCAL ROGUE	3	2	1
1766	2072	VIP	7	2	1
1767	1360	NEW SEASON	7	2	1
1768	2407	IZUMRUNDYJ	7	2	1
1769	438	NEW SEASON	7	2	1
1769	438	NEW SEASON	7	2	1
1770	2462	KNIGHTS MARROW	6	2	1
1771	1276	ARTIST	7	2	1
1772	771	CANNER KING	7	2	1
1773	495	146	7	2	1
1774	1492	P.SATIVUM-HINDUKUSCH	1	2	1
1775	1770	UPTON-af	6	2	1
1777	451	A-100	6	2	1
1777	451	A-100	6	2	1
1778	2334	KLEINS	4	2	1
1779	829	MAXIMO-REDUCTUS-mare	7	2	1
1780	2808	RIL 15x399_23		2	1
1782	3008	SPARKLE, E151-sym15	7	2	1
1783	3027	SPARKLE, E69 sym7	7	2	1
1784	488	LAUREL	7	2	1
1785	2161	BURNT LEAF-bulf	7	2	1
1786	1923	P.SATIVUM-ETHIOPIA	2	2	1
1787	2508	PSM 7.158-89	7	2	1
1788	1328	STOP	7	2	1
1789	1194	MISOG-1:CONVENTIONAL	6	2	1
1790	770	CANNER-263	6	2	1
1791	1389	WBH 1775-wel	7	2	1
1792	2489	ARGENTEUS-arg	2	2	1
1793	2799	RIL 15x399_13		2	1
1794	521	C.R.PERFECTION(CRE)	7	2	1
1795	123	P.STRIATA	1	2	1
1796	748	P.SATIVUM-CANADA	7	2	1
1797	578	PERFECTION-3040	6	2	1
1798	1500	P.SATIVUM-ETHIOPIA	1	2	1
1800	2761	ELONGATA	4	2	1
1801	1959	P.SATIVUM-ETHIOPIA	2	2	1
1802	447	PERFECTION WR	7	2	1
1803	2316	ME STOP CHLOR. MUTATION	7	2	1
1804	888	LAXTON SUPERB ROGUE	3	2	1
1804	888	LAXTON SUPERB ROGUE	4	2	1
1805	382	DA 1608	7	2	1
1806	310	ONWARD	7	2	1
1806	310	ONWARD	7	2	1
1808	1783	OREGON-605	6	2	1
1809	1818	TAMMI	1	2	1
1810	1063	CUNDINAMARCA-9	2	2	1
1811	2608	P. SPECIOSUM-LIBYA	2	2	1
1812	529	EARLY PERFECTION-11	6	2	1
1812	529	EARLY PERFECTION-11	6	2	1
1813	1823	NEW ERA	7	2	1
1815	2802	RIL 15x399_17		2	1
1817	2393	86-2231	7	2	1
1818	128	WBH 741	1	2	1
1820	2813	RIL 15x399_28		2	1
1821	375	MEIA PALHA NACIONAL	7	2	1
1822	1574	ORANGE COTYLEDON-Orc, orl	1	2	1
1823	501	TEZIERIDEE	6	2	1
1824	2397	PUGET	7	2	1
1825	872	DUKE OF ALBANY ROGUE	7	2	1
1825	872	DUKE OF ALBANY ROGUE	7	2	1
1826	1184	PRIEKULSKIJ-341-def	3	2	1
1827	738	ASMER 008/65	6	2	1
1828	736	ASMER 006/65	7	3	1
1829	428	JOHNSONS FREEZER	7	2	1
1830	1918	P.SATIVUM-ETHIOPIA	2	2	1
1831	402	JADE	7	2	1
1832	3002	P.SATIVUM-INDIA	1	2	1
1834	434	COMMANDO	6	2	1
1835	638	KOLBFULLER ZWR9	3	2	1
1836	339	SUGAR PEA (DOBBIES)	2	2	1
1837	406	SMALL SIEVE FREEZER	7	2	1
1838	2394	86-2236	7	2	1
1839	366	MARVILLA DA AMERICA	6	2	1
1841	758	STARNAIN	1	2	1
1842	3009	SPARKLE, R50-sym16	7	2	1
1844	448	PROGRESS NO 9	6	2	1
1845	2411	MENLO	7	2	1
1846	1079	P.SATIVUM-TURKEY	3	2	1
1848	1051	WIS-7105	7	2	1
1848	1051	WIS-7105	7	2	1
1849	30	GRAVE NIEDRIGE	2	2	1
1850	1058	ICA GUATECANA	1	2	1
1851	437	NEW ERA	7	2	1
1852	2065	P.SATIVUM-TANZANIA	1	2	1
1853	1423	VR74-410-2	6	2	1
1854	2221	GP 36	7	2	1
1856	152	NILSSONS-N3	4	2	1
1857	1297	FREE KICK	7	2	1
1858	2009	SCOUT	7	2	1
1859	361	TELEFONE DE TREPAR	7	2	1
1860	993	TORSDAG-K6	1	2	1
1861	2652	CHI-33	2	2	1
1862	1777	ST.NICOLAS	3	2	1
1863	216	KANAWARI	1	2	1
1864	583	MINARETTE	6	2	1
[truncated: 959 more rows]

## Sheet: Round +ins
JI no LINE	NAME	Seed appearance	Group	Sub-group	ins peak present	ins not present peak
12	LAMM 31	1	1	1	1
85	P.SATIVUM-AFGHANISTAN	1	4	5	1
127	WBH 592	2	1	4	1
251	P.SATIVUM-ETHIOPIA	1	4	4	1
253	P.SATIVUM-ETHIOPIA	2	1	1	1
257	H 57	2	2	2	1
259	LOCAL NO 44/2A	1	2	2	1
265	P.SATIVUM-GREECE	1	1	7	1
269	P.SATIVUM-GREECE	1	1	7	1
278	P.SATIVUM-AFGHANISTAN	1	2	1	1
281	P.SATIVUM-ETHIOPIA	2	3	0	1
284	P.SATIVUM-AFGHANISTAN	2	1	6	1
285	P.SATIVUM-AFGHANISTAN	1	4	5	1
289	P.SATIVUM-GREECE	2	1	2	1
290	P.SATIVUM-ETHIOPIA	1	4	5	1
291	P.SATIVUM-ETHIOPIA	3	1	6	1
292	P.SATIVUM-GREECE	2	1	4	1
293	VWB 051	1	1	4	1
294	VWB 068	1	1	6	1
295	P.SATIVUM-GREECE	2	1	5	1
296	CHEMIN LONG	2	2	2	1
306	MARKET GEM	3	2	2	1
486	DART	2	1	4	1
575	COBRETTE	3	2	2	1
576	ROI DE FINS VERT	1	2	2	1
682	EMIR TAZIER	3	1	5	1
808	WINTER HARDY	3	1	7	1
1343	WBH 1518	2	1	7	1
1350	ERVILHA CASUSA	1	2	1	1
1426	79-2022-af	1	2	1	1
1646	P.SATIVUM-ETHIOPIA	3	2	2	1
1832	P.SATIVUM-SPAIN	1	2	2	1
1838	ARVELLO	1	2	2	1
2021	C74-20-(1)	2	1	7	1
2022	C74-20-(2)	2	2	1	1
2264	TERRAS HADA	2	1	1	1
2311	77-259	2	2	2	1
2331	CHLOROTICA-chi	1	2	2	1
2484	SUGAR GEM	2	2	2	1
2485	SUGAR LUV	2	1	7	1
2778	WBH 759	2	1	7	1
3152	P. SATIVUM	2	1	7	1
140	B668-1057	4	2	1	1
279	P.SATIVUM-ETHIOPIA	4	1	3	1
333	KELVEDON TRIUMPH	4	2	2	1
422	CANNER 99GS	4	1	5	1
429	SUPERFECTION	4	1	4	1
457	KONFRIX	4	2	2	1
614	ICER-95	4	2	2	1
641	KRONENERBSE	4	2	2	1
773	RANGER	4	2	2	1
809	WINTER HARDY	4	1	1	1
840	LAMM 19	4	2	2	1
841	LAMM 19	4	2	2	1
844	NILSSONS ANGUSTIFOLIA	4	2	2	1
874	THOMAS LAXTON ROGUE	4	2	1	1
883	KELVEDON TRIUMPH ROGUE	4	2	2	1
909	TERMINALIS XANTHA-xat	4	1	5	1
912	CHLOROTICA-chi	4	1	5	1
928	KELVEDON TRIUMPH ROGUE	4	2	2	1
1152	GIANT STRIDE	4	2	2	1
1153	P.SATIVUM-USA	4	2	2	1
1163	PRESIDENT WILSON	4	2	2	1
1165	SUTTONS SHOW PERFECTION	4	2	2	1
1339	ERVILE COLOSSAL DELICE	4	2	1	1
1738	C481-393-1:sbm-wlo	4	3	0	1
1826	PESOL	4	2	2	1
2040	WILLIAM RICHARDSON	4	2	1	1
2318	WELLENSIEK'S EARLY MUTANT	4	2	1	1
2479	KNIGHTS DWARF WHITE	4	2	2	1
3109	Purple Podded	4	1	4	1
2337	AMINO	1	1	5	1	1
2018	P.SATIVUM-LADAKH	2	4	3	1	1
2574	P. SPECIOSUM	2	2	2	1	1
2577	P. SPECIOSUM	2	2	2	1	1
149	PELLEWS MERTON-1	4	3	0	1	1
2384	P.SATIVUM-ZAMBIA	1	1	7	1	1
384	ELWY	2	1	1	1	1
1841	CNPH 642-83 CV	4	1	5	1	1
JI no LINE	NAME	Seed appearance	Group	Sub-group
1250	P.SATIVUM-TURKEY	1	1	3
4	ROI DES GOURMANDS	1	1	5
13	PELLEWS-gp	1	1	7
14	CAERULICANS-ar	1	1	4
17	LAMPRECHT 232	1	1	4
18	WBH 21	1	1	7
23	PARVUS- ORANGE TESTA	1	1	5
25	WBH 1511	1	1	7
26	STIPULA-IMMINUATA-stim	1	1	4
34	LAMM 30	1	1	7
35	LAMM 134	1	1	3
40	LAMM 141	1	1	5
44	WBH 974	1	1	3
51	WBH 1481	1	1	7
54	WBH 1527	1	1	6
62	AUREA-au	1	1	1
65	WBH 1454	1	1	4
66	ENGLISH SABEL	1	1	5
69	SABEL	1	1	7
71	PELUSKE	1	1	7
81	P.SATIVUM-AFGHANISTAN	1	1	6
83	P.SATIVUM-AFGHANISTAN	1	1	1
84	P.SATIVUM-AFGHANISTAN	1	1	7
88	P.SATIVUM-AFGHANISTAN	1	1	7
89	P.SATIVUM-AFGHANISTAN	1	1	6
91	P.SATIVUM-AFGHANISTAN	1	1	7
105	P.SATIVUM-AFGHANISTAN	1	1	5
117	GLANO 0632	1	1	6
118	WBH 22	1	1	2
119	GRAUE POSTHORNCHEN	1	1	7
120	SABEL	1	1	7
125	GRISEOSTRIATA-gri	1	1	3
126	WBH 450	1	1	4
133	GRAY RADICULA	1	1	1
137	CHLOROTICA-chi-3	1	1	5
138	CHLOROTICA-chi	1	1	7
139	CHLOROTICA-chi	1	1	7
145	EXTRA RAPID NILSSON	1	1	4
153	TEDINS 29/31	1	1	2
173	P.SATIVUM-ETHIOPIA	1	1	1
187	WIRAIG	1	1	4
201	P.THEBAICUM	1	1	4
207	P.SATIVUM CHORESMICUM	1	1	7
208	STAMBORYJ-71	1	1	5
218	FIELD PEA-INDIA	1	1	4
221	FIELD PEA-INDIA	1	1	3
222	FIELD PEA-INDIA	1	1	3
228	P.SATIVUM-BOLIVIA	1	1	7
229	P.SATIVUM-MALAYA	1	1	4
231	EMITAKE	1	1	2
242	KINNAURI LOCAL	1	1	4
245	P.SATIVUM-RUSSIA	1	1	5
246	P.SATIVUM-RUSSIA	1	1	4
256	MATRI	1	1	5
264	P.SATIVUM-GREECE	1	1	7
267	P.SATIVUM-GREECE	1	1	3
268	P.SATIVUM-CRETE	1	1	6
270	P.SATIVUM-AFGHANISTAN	1	1	4
275	P.SATIVUM-CRETE	1	1	3
277	P.SATIVUM-ETHIOPIA	1	1	1
288	P.SATIVUM-GREECE	1	1	7
322	CHENILLE	1	1	3
323	UNICA	1	1	2
346	GIULLIVERT	1	1	7
350	ROI DES CONSERVES	1	1	5
356	TRIOMPHE DE MANINET	1	1	4
357	SURPRODUCTION	1	1	7
371	POIS GRIS DE PRINTEMPS	1	1	1
373	CASUSA	1	1	5
378	HERO	1	1	3
379	WEITOR	1	1	7
391	CANNER 99GS	1	1	4
424	PAULI	1	1	7
466	EARLY THIRTY DAYS	1	1	4
470	ZEM	1	1	5
502	RONDO	1	1	3
530	PERFECTED FREEZER-60	1	1	1
577	SOMMETTE	1	1	5
598	ALASKA STAR	1	1	7
617	ARTHUR	1	1	7
618	CENTURY	1	1	7
633	KRETA-40	1	1	4
636	MARKTUBERRASCHUNG	1	1	5
642	FRUHE NIEDRIGE VOLLTRANG	1	1	5
644	CARDINAL	1	1	5
646	SERPETTE GUILLOTEAUX	1	1	6
647	SHARPES FIRST EARLY	1	1	4
699	KARMAZINOVYI GIBRID	1	1	4
706	P.SATIVUM-AFGHANISTAN	1	1	2
712	MAPLE PEA	1	1	7
753	P.SATIVUM-TURKEY	1	1	4
762	NO-79	1	1	3
777	P.SATIVUM	1	1	2
787	MINERVA	1	1	4
796	CHLOROTICA-chi-3	1	1	5
797	CHLOROTICA-chi	1	1	2
807	P.SATIVUM-TURKEY	1	1	4
819	AGEOTROPUM-age	1	1	4
820	STIFF STRAW	1	1	1
825	FASCIATED-fa	1	1	6
848	IHAR-8	1	1	3
850	IHAR-10	1	1	4
851	P.SATIVUM-ISRAEL	1	1	1
897	MANSHOLTS 70-240	1	1	4
898	MANSHOLTS 70-230	1	1	7
901	LACINIATA-lac	1	1	4
903	LIGHT GREEN CHLOROTICA-chi-5	1	1	5
904	LIGHT GREEN CHLOROTICA-chi-2	1	1	7
913	CHLOROTICA-chi	1	1	4
916	CHLOROTICA-chi	1	1	2
917	CHLOROTICA-chi	1	1	4
932	WEITOR	1	1	5
939	EBTALI	1	1	1
948	CENTUARY	1	1	6
950	P. ELATIUS	1	1	7
955	CENTUARY	1	1	4
956	TRAPPER	1	1	4
957	TRIUMPH	1	1	2
964	P.SATIVUM-TURKEY	1	1	6
965	P.SATIVUM-TURKEY	1	1	2
966	PROCO	1	1	4
967	P.SATIVUM-ETHIOPIA	1	1	1
968	P.SATIVUM-ETHIOPIA	1	1	1
981	UL'JANOVSKIJ-68	1	1	2
982	ULADOVSKIJ 8	1	1	5
983	CELIABINSKIJ-71	1	1	5
986	OMSKIJ	1	1	7
989	ULADOVSKIJ JUB	1	1	6
992	TORSDAG	1	1	7
994	TORSDAG-K10	1	1	4
995	TORSDAG-K58	1	1	2
996	TORSDAG-K59	1	1	6
997	TORSDAG-K74	1	1	7
998	TORSDAG-K64	1	1	7
999	TORSDAG-K69	1	1	7
1000	TORSDAG-K236	1	1	3
1001	TORSDAG-K237	1	1	7
1002	TORSDAG-K483	1	1	7
1003	TORSDAG-K549	1	1	7
1004	TORSDAG-K550	1	1	2
1005	TORSDAG-K557	1	1	7
1014	MARO ROGUE	1	1	4
1016	FRIMAS	1	1	5
1022	PARTRIDGE	1	1	5
1028	P.SATIVUM-NEPAL	1	1	7
1030	P.SATIVUM-IRAN	1	1	3
1035	P.SATIVUM-TURKEY	1	1	5
1055	ICA BOJACA	1	1	7
1057	ANTIOQUIA I CHILENA	1	1	6
1061	CUNDINAMARCA-5	1	1	5
1068	BIRTE	1	1	3
1070	AKARA	1	1	4
1072	AKARA	1	1	4
1073	P.SATIVUM-TURKEY	1	1	3
1075	P. ELATIUS	1	1	1
1076	P.SATIVUM-TURKEY	1	1	6
1077	P.SATIVUM-TURKEY	1	1	2
1086	P.SATIVUM-TURKEY	1	1	4
1097	P.SATIVUM-TURKEY	1	1	7
1098	P.SATIVUM-TURKEY	1	1	7
1099	P.SATIVUM-TURKEY	1	1	3
1129	P.SATIVUM-TURKEY	1	1	6
1130	P.SATIVUM-TURKEY	1	1	7
1131	UNICA	1	1	7
1132	P.SATIVUM-TURKEY	1	1	3
1134	P.SATIVUM-NIGERIA	1	1	3
1135	P.SATIVUM-ETHIOPIA	1	1	4
1147	P.SATIVUM-USA	1	1	4
1148	PI 210952	1	1	5
1181	LAGA	1	1	3
1183	MUTANT M3-STIFF STRAW	1	1	7
1186	PRIEKULSKIJ-349-def	1	1	6
1188	PETROLINE	1	1	1
1192	APULIA ROUND SEED	1	1	4
1211	PRINTIVERT	1	1	5
1222	POL 4:af	1	1	3
1248	P.SATIVUM-USA	1	1	2
1259	P.SATIVUM-INDIA	1	1	2
1265	P.SATIVUM-INDIA	1	1	5
1272	KATINKA	1	1	3
1290	DWARF DE GRACE	1	1	6
1307	MARATHON	1	1	4
1314	PEE WEE	1	1	5
1340	SUPERPETALOIDUM-sup	1	1	6
1344	P.SATIVUM-HINDUKUSCH	1	1	5
1345	P.SATIVUM-MONGOLIA	1	1	4
1351	STEGHOLT	1	1	6
1355	TRAPPER-VIRUS FREE	1	1	2
1398	P.SATIVUM	1	1	3
1399	HAITIAN CV	1	1	7
1400	HAITIAN CV	1	1	7
1402	PROTEO	1	1	3
1406	X78123-sbm/TRACER	1	1	5
1407	X78124-sbm/GARFIELD	1	1	2
1410	X78127-sbm/LATAH	1	1	3
1411	X78128-sbm/ALASKA	1	1	6
1420	ERECTOIDES-lk	1	1	3
1422	74-SN4	1	1	1
1459	P.SATIVUM-ETHIOPIA	1	1	3
1460	P.SATIVUM-ETHIOPIA	1	1	1
1461	P.SATIVUM-ETHIOPIA	1	1	4
1462	P.SATIVUM-ETHIOPIA	1	1	3
1463	P.SATIVUM-ETHIOPIA	1	1	5
1465	P.SATIVUM-ETHIOPIA	1	1	1
1466	P.SATIVUM-ETHIOPIA	1	1	7
1467	P.SATIVUM-ETHIOPIA	1	1	5
1468	P.SATIVUM-ETHIOPIA	1	1	2
1486	P.SATIVUM-AFGHANISTAN	1	1	5
1488	P.SATIVUM-ETHIOPIA	1	1	4
1490	P.SATIVUM-ETHIOPIA	1	1	7
1491	P.SATIVUM-CHINA	1	1	2
1499	P.SATIVUM-ETHIOPIA	1	1	6
1502	P.SATIVUM-ETHIOPIA	1	1	4
1503	P.SATIVUM-CHINA	1	1	7
1504	P.SATIVUM-CHINA	1	1	6
1505	P.SATIVUM-HINDUKUSCH	1	1	4
1507	P.SATIVUM-HINDUKUSCH	1	1	1
1509	P.SATIVUM-HINDUKUSCH	1	1	7
1513	P.SATIVUM-HINDUKUSCH	1	1	3
1514	P.SATIVUM-HINDUKUSCH	1	1	7
1519	P.SATIVUM-ETHIOPIA	1	1	1
1524	P.SATIVUM-HINDUKUSCH	1	1	5
1527	P.SATIVUM-ETHIOPIA	1	1	1
1529	P.SATIVUM-ETHIOPIA	1	1	1
1531	P.SATIVUM-ETHIOPIA	1	1	1
1533	P.SATIVUM-HINDUKUSCH	1	1	3
1535	P.SATIVUM-CHINA	1	1	6
1539	P.SATIVUM-CHINA	1	1	5
1545	P.SATIVUM-CHINA	1	1	4
1546	P.SATIVUM-ETHIOPIA	1	1	1
1549	P.SATIVUM-ETHIOPIA	1	1	5
1550	P.SATIVUM-HINDUKUSCH	1	1	6
1559	MEXIQUE 4	1	1	5
1559	MEXIQUE 4	1	1	5
1561	CEROSA-wex	1	1	7
1564	TRAPPER-af	1	1	6
1573	ORANGE POD-orp	1	1	6
1579	P.SATIVUM-ETHIOPIA	1	1	1
1581	P.SATIVUM-ETHIOPIA	1	1	1
1584	P.SATIVUM-ETHIOPIA	1	1	1
1586	P.SATIVUM-ETHIOPIA	1	1	1
1588	P.SATIVUM-ETHIOPIA	1	1	1
1595	P.SATIVUM-ETHIOPIA	1	1	5
1600	P.SATIVUM-ETHIOPIA	1	1	1
1609	P.SATIVUM-ETHIOPIA	1	1	7
1623	P.SATIVUM-ETHIOPIA	1	1	1
1665	P.SATIVUM-ETHIOPIA	1	1	4
1685	P.SATIVUM-ETHIOPIA	1	1	4
1691	P.SATIVUM-ETHIOPIA	1	1	2
1692	P.SATIVUM-ETHIOPIA	1	1	2
1725	NATIVE CHINESE	1	1	4
1735	NEAPOLITAN	1	1	3
1742	AGEOTROPUM-age	1	1	5
1743	AGEOTROPUM-age	1	1	4
1746	CREEPING-creep	1	1	2
1755	P.SATIVUM-NEPAL	1	1	2
1757	BATIUS	1	1	3
1775	P.SATIVUM-CHILE	1	1	4
1778	CULDRIS	1	1	7
1787	P.SATIVUM-NEPAL	1	1	1
1790	P.SATIVUM-NEPAL	1	1	5
1791	P.SATIVUM-NEPAL	1	1	7
1797	HJA 51537	1	1	6
1798	HJA 51540	1	1	3
1799	HJA 51548	1	1	7
1801	HJA 51635	1	1	3
1804	OSMO	1	1	4
1805	HJA 51846-af	1	1	4
1806	HJA 51852-af	1	1	7
1807	HJA 51858-af	1	1	4
1809	HELKA	1	1	7
1811	HJA 51836-af	1	1	7
1813	HJA 51844-af	1	1	5
1822	MULTIPOD PARENT	1	1	4
1825	P.SATIVUM-SPAIN	1	1	7
1839	SELECAO SURPRESSA	1	1	7
1840	SELECAO SERRANA	1	1	3
1847	P.SATIVUM-IRAN	1	1	4
1852	P.SATIVUM-ETHIOPIA	1	1	1
1875	TRIFOLIOIDES	1	1	4
1881	P.SATIVUM-ETHIOPIA	1	1	7
1883	P.SATIVUM-ETHIOPIA	1	1	7
1884	P.SATIVUM-ETHIOPIA	1	1	2
1915	P.SATIVUM-ETHIOPIA	1	1	1
1922	PAI WAN TOU	1	1	3
1967	P.SATIVUM-ETHIOPIA	1	1	1
1984	P.SATIVUM-ETHIOPIA	1	1	7
1985	P.SATIVUM-ETHIOPIA	1	1	2
1989	P.SATIVUM-ETHIOPIA	1	1	6
1991	P.SATIVUM-ETHIOPIA	1	1	1
1994	P.SATIVUM-ETHIOPIA	1	1	1
1999	P.SATIVUM-ETHIOPIA	1	1	7
2000	P.SATIVUM-ETHIOPIA	1	1	7
2002	P.SATIVUM-ETHIOPIA	1	1	7
2003	P.SATIVUM-ETHIOPIA	1	1	2
2014	LATAH	1	1	4
2025	BOHATYR	1	1	1
2041	NEUGA:af	1	1	1
2043	AMARILLA-INIA	1	1	4
2045	CARRERONI	1	1	7
2049	FRANCESA	1	1	7
2052	S1-10 LEBU	1	1	5
2056	POL 6:af	1	1	1
2057	POL 7:af	1	1	5
2058	POL 8:af	1	1	7
2059	POL 9:af	1	1	5
2060	POL 10:af	1	1	6
2062	POL 12:af	1	1	7
2064	POL 1:af	1	1	1
2067	P.SATIVUM-TANZANIA	1	1	7
2068	NEPAL 1 AND 2	1	1	7
2070	NEPAL 4	1	1	4
2098	P.SATIVUM-ETHIOPIA	1	1	7
2100	P.SATIVUM	1	1	5
2118	P.SPECIOSUM	1	1	3
2119	ROGUE	1	1	5
2120	EARLY WITHERING	1	1	4
2121	DETERMINATE GROWTH-det	1	1	7
2122	ARTHRITIC-art	1	1	7
2124	P.SATIVUM PONDEROSUM	1	1	6
2125	P.SATIVUM WATERLOOENSIS	1	1	7
2126	P.SATIVUM WATERLOOENSIS	1	1	7
2127	P.SATIVUM WATERLOOENSIS	1	1	7
2128	P.SATIVUM WATERLOOENSIS	1	1	5
2146	P.SATIVUM WATERLOOENSIS	1	1	3
2147	P.SATIVUM WATERLOOENSIS	1	1	7
2148	P.SATIVUM WATERLOOENSIS	1	1	7
2159	LACINIATA-lac	1	1	7
2164	CRUMPLED PETALS-crpt	1	1	4
2165	COCHLEARIS-coch<w	1	1	5
2169	/LATHYROIDES	1	1	6
2175	OBOVATUS-obo	1	1	2
2185	UNIFOLIATA-uni	1	1	4
2186	ANGUSTIFOLIUS CHL.-ang	1	1	7
2190	OVULA PISTILLOIDA-op	1	1	7
2191	OVULA PISTILLOIDA-op	1	1	5
2192	MICROSURCULUS-mis	1	1	4
2193	CIFLIK-5	1	1	5
2194	RAPORT	1	1	2
2195	UKOSNYJ-1	1	1	4
2197	YELENIECKI	1	1	4
2199	P.SATIVUM-USSR	1	1	6
2200	P.SATIVUM-USSR	1	1	5
2202	P. ABYSSINICUM	1	1	2
2207	WHITE FLOWER MUTANT	1	1	4
2216	POWDERY MILDEW RESISTANT	1	1	1
2223	PALOMA	1	1	7
2224	RAMONSKII 77	1	1	3
2225	RAMONSKII 77	1	1	3
2227	ORLIK	1	1	7
2234	SAVEARFINE	1	1	1
2235	SV. TORSDAGSART 111	1	1	6
2237	POIS MAIN ROIDES	1	1	7
2238	HJA 51326	1	1	6
2239	TIMIRIAZEVSKIJ 49	1	1	7
2240	EXPRESS DIOSECKIJ 596	1	1	7
2241	CITMINSKIJ 242	1	1	1
2242	ULADOVSKIJ 10	1	1	5
2243	RAMONSKII 77	1	1	5
2245	CUVASHSKIJ 346	1	1	1
2247	HENDERSON FIRST OF ALL	1	1	2
2248	CHELIABINSKIJ 24	1	1	7
2252	KUJBYSEVSKIJ	1	1	7
2253	ZERNOGRADSKIJ MNOGPL'YJ	1	1	3
2255	BELOCERKOVSKIJ 29	1	1	7
2256	F-13452	1	1	3
2258	ULADOVSKIJ YUBILBOJNYJ	1	1	7
2263	WILD TUNESIAN	1	1	4
2275	T 94/625 AG	1	1	3
2285	23E	1	1	4
2286	24EM	1	1	5
2290	UMATILLA	1	1	5
2296	ELEKTRON	1	1	2
2297	PERKUN	1	1	4
2298	IKAR	1	1	2
2299	TIPU	1	1	3
2300	TITAN	1	1	3
2301	MEXIQUE 4	1	1	5
2307	WIRREGA	1	1	7
2322	HELKA	1	1	4
2323	PAJ 4.0271	1	1	7
2327	BELINDA	1	1	4
2332	LAMPRECHTS L 379	1	1	3
2338	FRILENE	1	1	1
2340	WASATA-af	1	1	7
2341	SVOBODA	1	1	7
2343	HAMIL-af	1	1	1
2349	DA BAI WAN DOU 159	1	1	7
2351	BAI WAN DOU 229	1	1	2
2353	DA BAI WAN DOU 122	1	1	2
2364	P.SATIVUM-ETHIOPIA	1	1	7
2372	PETRA	1	1	7
2377	P.SATIVUM-ZAIRE	1	1	6
2379	P.SATIVUM-RWANDA	1	1	4
2380	P.SATIVUM-BURUNDI	1	1	2
2381	P.SATIVUM-BURUNDI	1	1	4
2384	P.SATIVUM-ZAMBIA	1	1	7
2406	MIRONOVSKIJ-186	1	1	5
2413	DIPPES GELBE VIKTORIA	1	1	6
2424	WBH 1109	1	1	7
2428	WBH 1698	1	1	5
2438	PARTRIDGE	1	1	4
2453	FRISSON-nod+,fix+	1	1	7
2459	HETEROPHYLLUS-coch<het	1	1	7
2487	ENGLISH MAPLE	1	1	7
2558	P. ASIATICUM	1	1	7
2584	P. SATIVUM	1	1	6
2585	P. SATIVUM	1	1	1
2605	P. SPECIOSUM-LIBYA	1	1	7
2610	3302	1	1	7
2613	SPRINT2 FIX- (sym-31)	1	1	3
2621	MOREHU	1	1	7
2636	P.SATIVUM-MALAWI	1	1	4
2637	P.SATIVUM-MALAWI	1	1	6
2648	P.SATIVUM-MALAWI	1	1	5
2650	P.SATIVUM-MALAWI	1	1	4
2653	BUTTERFLY STIPULES-St<bs	1	1	7
2654	LEAF EDGE NECROSIS len-2	1	1	6
2656	LEAF EDGE NECROSIS len-3	1	1	3
2657	NOD+, FIX-	1	1	5
2659	MULTI-MARKER STOCK 93	1	1	7
2659	MULTI-MARKER STOCK 93	1	1	7
2673	WHITE FLOWER-a-2	1	1	4
2678	FINALE	1	1	6
2679	MUMMY PEA-Td	1	1	1
2680	ROSTIGE SAMEN	1	1	7
2681	POIS SABRE	1	1	7
2683	KUNGSART	1	1	2
2686	EMERALD GEM	1	1	4
2688	RUSSIAN COOKING PEA	1	1	4
2692	NORRLANDS EXPRESS	1	1	4
2698	P. HUMILE	1	1	3
2703	K.1060	1	1	3
2712	GRISEOLIVACEUS-Foe	1	1	4
2727	P. SATIVUM-ETHIOPIA	1	1	1
2744	/CHLORINA	1	1	7
2747	CHLOROTICA	1	1	4
2748	CHLOROTICA	1	1	2
2749	CHLOROTICA	1	1	7
2750	CHLOROTICA	1	1	3
2753	CHLOROTICA	1	1	6
2754	CHLOROTICA	1	1	5
2755	COSTATA	1	1	4
2758	CHLOROTICA, COCHLEARIS	1	1	2
2763	CHLOROTICA	1	1	2
2764	CHLOROTICA	1	1	7
2765	CHLOROTICA	1	1	6
2767	SUPAEROMACULATA-aero	1	1	7
2768	CULRED LEAVES-curl<a	1	1	6
2769	CULRED LEAVES-curl	1	1	5
2771	FASCIATA fa2	1	1	4
2775	WBH 145	1	1	6
2779	/OBOVATUS	1	1	5
2783	RAMOSUS	1	1	7
2784	RAMOSUS	1	1	4
2785	RAMOSUS	1	1	2
3017	P. SATIVUM- NEPAL	1	1	6
3018	P. SATIVUM- NEPAL	1	1	6
3020	NORD	1	1	7
3023	SGE	1	1	1
3026	NOVOSIBIRSK-AFILA	1	1	7
3049	Fix-/1	1	1	7
3051	ORANGE COTYLEDON	1	1	3
3053	FRISSON, P 53 sym-30	1	1	6
3055	FRISSON, P 3 sym-30	1	1	7
3066	FRISSON, P59 sym-23	1	1	7
3067	FRISSON, P60 sym-24	1	1	7
3068	FRISSON, P62	1	1	7
3070	BREVI-INTERNODUM le-3	1	1	7
3095	LINE A	1	1	3
3096	LINE B	1	1	2
3102	WASACZ-af	1	1	1
3104	FRISSON, P5	1	1	5
3107	RISNOD 14	1	1	2
3108	TERESE	1	1	7
3111	Katmandu Green	1	1	6
3117	Weavers Glory	1	1	7
3128	I/101 ACACIA	1	1	6
3129	11/47 AFILA	1	1	6
3132	AURALIA	1	1	7
3133	RAMAN	1	1	7
3134	AMAC	1	1	7
3153	P. ELATIUS	1	1	4
3164	P. ELATIUS	1	1	6
3167	Torsdag	1	1	7
3168	phyA-1	1	1	4
3169	pcd2-1	1	1	7
3170	phyB-5	1	1	5
3171	phyA-1, phyB-5	1	1	7
3172	pcd1-1	1	1	7
3180	P.SATIVUM-CANARIES	1	1	7
3181	P.SATIVUM-CANARIES	1	1	4
3185	P.SATIVUM-CANARIES	1	1	7
1532	P.SATIVUM-HINDUKUSCH	1	2	1
19	WBH 826	1	2	2
56	WBH 1080	1	2	1
57	REDUCTUS-red	1	2	2
123	P.STRIATA	1	2	1
128	WBH 741	1	2	1
143	B268-394-3	1	2	2
164	SUGGY	1	2	2
215	ASAUJI	1	2	2
216	KANAWARI	1	2	1
217	FIELD PEA	1	2	1
243	TWS-7/1	1	2	1
258	LOCAL NO 44	1	2	2
260	LOCAL NO 44/2B	1	2	2
272	P.SATIVUM-ETHIOPIA	1	2	1
348	CHEMIN LONG TARDIF	1	2	2
354	GLOIRE DE QUIMPER	1	2	2
358	RAFALE	1	2	2
359	CHEMIN LONG DEMI HATIF	1	2	2
360	ROI DES CONSERVES	1	2	2
365	CLAMART A TROIS GOUSSES	1	2	2
369	CHICHARA	1	2	2
411	COBRI	1	2	2
574	POLARETTE	1	2	2
679	GLOIRE DE QUIMPER	1	2	2
679	GLOIRE DE QUIMPER	1	2	2
709	SVALOFS NOTAART	1	2	1
714	P. ELATIUS	1	2	1
758	STARNAIN	1	2	1
778	P.SATIVUM	1	2	1
812	BLACK EYED SUSAN	1	2	1
823	EARLY FLOWERING	1	2	2
833	MAXIMO-REDUCTUS-red1-4	1	2	2
856	GOTTSCHALK-140C	1	2	2
857	CHEMIN LONG-NP	1	2	2
860	CHEMIN LONG TETRAPLOID	1	2	1
930	VENLONA 2	1	2	1
958	IHAR-16	1	2	1
984	SATILOV ZERNOZ	1	2	2
993	TORSDAG-K6	1	2	1
1032	P.SATIVUM-INDIA	1	2	1
1046	74-SN5	1	2	2
1054	ARVEJA BLANCA DE SOGAMSO	1	2	1
1058	ICA GUATECANA	1	2	1
1059	CUNDINAMARCA-1	1	2	1
1133	P.SATIVUM-TURKEY	1	2	2
1185	PRIEKULSKIJ-334-def	1	2	2
1215	CICERO	1	2	2
1217	HJA 51237-af	1	2	1
1218	HJA 51271-af	1	2	2
1246	74 1492-1	1	2	1
1356	CENTURY-VIRUS FREE	1	2	2
1371	P.SATIVUM-TURKEY	1	2	1
1409	X78126-sbm/I.C'BELL SC.	1	2	2
1424	VR74-1492-1	1	2	1
1464	P.SATIVUM-ETHIOPIA	1	2	1
1492	P.SATIVUM-HINDUKUSCH	1	2	1
1494	P.SATIVUM-HINDUKUSCH	1	2	1
1500	P.SATIVUM-ETHIOPIA	1	2	1
1508	P.SATIVUM-HINDUKUSCH	1	2	2
1511	P.SATIVUM-HINDUKUSCH	1	2	1
1518	P.SATIVUM-CHINA	1	2	1
1554	Hsiao-Li-Wan-Tou	1	2	2
1560	COBRI	1	2	2
1574	ORANGE COTYLEDON-Orc, orl	1	2	1
1577	SHANG TSAI	1	2	2
1740	SENTINEL	1	2	2
1759	COLT-af	1	2	2
1761	HURST 535-80-af	1	2	2
1768	FILBY-af,st	1	2	1
1774	WAV 27101-af	1	2	2
1776	ST.MAURIN	1	2	1
1786	P.SATIVUM-NEPAL	1	2	2
1789	P.SATIVUM-NEPAL	1	2	1
1808	HJA 51692-af	1	2	2
1810	HJA 51829-af	1	2	2
1812	BARCOTA	1	2	2
1816	HJA 51893-af	1	2	2
1817	HJA 51902-af	1	2	2
1818	TAMMI	1	2	1
1830	P.SATIVUM-SPAIN	1	2	2
1837	ARVELLO	1	2	1
1981	P.SATIVUM-INDIA	1	2	1
2031	HJA 52096-af	1	2	1
2033	HJA 52244-af	1	2	2
2034	HJA 52323	1	2	1
2035	HJA 52401	1	2	2
2037	HJA 51850-af	1	2	1
2038	HJA 51880-af	1	2	2
2065	P.SATIVUM-TANZANIA	1	2	1
2066	P.SATIVUM-TANZANIA	1	2	1
2092	P.SATIVUM	1	2	2
2099	P.SATIVUM	1	2	1
2112	RR-1178	1	2	2
2113	WR-1158	1	2	1
2114	WR-1167	1	2	1
2117	P.SPECIOSUM	1	2	2
2130	P.SATIVUM	1	2	1
2171	UNIFOLIATA-uni	1	2	2
2196	ULADOVSKIJ 10	1	2	2
2231	IREGI 5	1	2	2
2232	NEOSYPAYUSIJSJA 1	1	2	1
2233	CHISHMINSKII	1	2	1
2244	AVANTI	1	2	1
2246	ODE DANIELLE	1	2	2
2257	TERNOPOL LOCAL	1	2	2
2274	FLAVANDA	1	2	1
2295	RIGEL	1	2	2
2324	BOHATYR	1	2	2
2342	SUM-af	1	2	2
2344	YOU YAN BAI	1	2	1
2348	BAI WAN DOU	1	2	1
2376	P.SATIVUM-ZAIRE	1	2	2
2383	P.SATIVUM-ZAMBIA	1	2	2
2389	PEMV-8	1	2	2
2390	PEMV-12	1	2	2
2600	PRINCESS	1	2	2
2638	P.SATIVUM-MALAWI	1	2	1
2640	P.SATIVUM-MALAWI	1	2	1
2641	P.SATIVUM-MALAWI	1	2	1
2645	P.SATIVUM-MALAWI	1	2	1
2646	P.SATIVUM-MALAWI	1	2	1
2651	ORB	1	2	2
2658	BARONESS	1	2	1
2661	MULTI-MARKER STOCK 103	1	2	2
2662	MULTI-MARKER STOCK 105	1	2	2
2663	MULTI-MARKER STOCK 106	1	2	1
2773	DESYNAPTIC	1	2	2
2791	RIL 15x399_04	1	2	1
3002	P.SATIVUM-INDIA	1	2	1
3122	V/10 ACACIA	1	2	2
3130	V/243 ACACIA	1	2	2
3131	IREGI-5	1	2	2
3148	P. ELATIUS	1	2	2
3159	P. ELATIUS	1	2	1
3179	P.SATIVUM-CANARIES	1	2	1
3183	P.SATIVUM-CANARIES	1	2	2
24	WBH 1510	1	3	0
52	P. ASIATICUM	1	3	0
55	WBH 1288	1	3	1
80	P.SATIVUM-AFGHANISTAN	1	3	0
223	FIELD PEA-INDIA	1	3	0
234	P.SATIVUM-KENYA	1	3	0
949	P.SATIVUM-INDIA	1	3	0
971	REVA	1	3	0
1045	74-SN4	1	3	0
1082	P.SATIVUM-TURKEY	1	3	0
1125	P.SATIVUM-INDIA	1	3	0
1126	P.SATIVUM-INDIA	1	3	0
1223	POL 5:af	1	3	0
1262	P.SATIVUM-INDIA	1	3	0
1270	P.SATIVUM-INDIA	1	3	0
1366	P.SATIVUM-INDIA	1	3	0
1425	5N5	1	3	2
1428	P.TIBETANICUM	1	3	0
1429	AFGHANISTAN PEA	1	3	0
1487	P.SATIVUM-AFGHANISTAN	1	3	0
1493	P.SATIVUM-HINDUKUSCH	1	3	0
1496	P.SATIVUM-CHINA	1	3	0
1501	P.SATIVUM-ETHIOPIA	1	3	0
1506	P.SATIVUM-HINDUKUSCH	1	3	0
1522	P.SATIVUM-HINDUKUSCH	1	3	0
1544	P.SATIVUM-CHINA	1	3	0
1553	P.SATIVUM	1	3	0
1563	CENTUARY-af	1	3	0
1575	P.SATIVUM-CHINA	1	3	0
1724	NEAPOLITAN	1	3	1
1800	HJA 51616	1	3	0
1880	P.SATIVUM-ETHIOPIA	1	3	0
2007	MERCURIO	1	3	0
2061	POL 11:af	1	3	0
2149	P.SATIVUM SUPERFLUENS	1	3	0
2259	SUM	1	3	2
2345	BAI WAN DOU 034	1	3	0
2378	P.SATIVUM-RWANDA	1	3	0
2649	P.SATIVUM-MALAWI	1	3	0
3080	OK21	1	3	0
865	P. FULVUM TETRAPLOID	1	4	6
1497	P.SATIVUM-MONGOLIA	1	4	4
47	WBH 1276	1	4	7
64	P. ELATIUS	1	4	2
87	P.SATIVUM-AFGHANISTAN	1	4	3
106	P.SATIVUM-AFGHANISTAN	1	4	3
108	P.SATIVUM-AFGHANISTAN	1	4	7
110	P.SATIVUM-AFGHANISTAN	1	4	5
111	P.SATIVUM-AFGHANISTAN	1	4	3
181	KEERAU PEA	1	4	4
198	P. ELATIUS	1	4	4
199	P. ELATIUS	1	4	7
214	P.SATIVUM ARVENSE	1	4	5
224	P. FULVUM	1	4	6
232	MAISHO	1	4	5
241	P. HUMILE	1	4	4
247	PYARA MATAR	1	4	5
248	MUSNNA ( MESTNYI MUSHTUNG)	1	4	3
249	P. ELATIUS	1	4	2
252	P.SATIVUM-ETHIOPIA	1	4	4
254	P. ELATIUS	1	4	2
261	P. ELATIUS	1	4	1
262	P. ELATIUS	1	4	2
616	MICHAUXI	1	4	5
697	LENINGRAD-P85	1	4	3
707	P.SATIVUM-TRANSCAUCASICUM	1	4	5
715	P.SATIVUM	1	4	5
751	P.SATIVUM-AFGHANISTAN	1	4	3
752	P.SATIVUM-INDIA	1	4	4
849	P. FULVUM	1	4	6
864	P. FULVUM TETRAPLOID	1	4	6
1006	P. FULVUM	1	4	6
1007	P. FULVUM	1	4	6
1008	P. FULVUM	1	4	6
1009	P. FULVUM	1	4	6
1010	P. FULVUM	1	4	6
1011	P. FULVUM	1	4	6
1012	P. FULVUM	1	4	6
1074	P. ELATIUS	1	4	2
1088	P. ELATIUS	1	4	5
1091	P. ELATIUS	1	4	2
1093	P. ELATIUS	1	4	2
1094	P. ELATIUS	1	4	2
1095	P. ELATIUS	1	4	2
1096	P. ELATIUS	1	4	2
1100	P.SATIVUM-TURKEY	1	4	4
1101	P.SATIVUM-TURKEY	1	4	4
1102	KEERAU PEA	1	4	4
1103	KEERAU PEA	1	4	4
1104	KEERAU PEA	1	4	4
1105	KEERAU PEA	1	4	4
1107	KEERAU PEA	1	4	4
1108	KEERAU PEA	1	4	4
1109	KEERAU PEA	1	4	4
1110	KEERAU PEA	1	4	4
1111	KEERAU PEA	1	4	4
1113	KEERAU PEA	1	4	4
1116	KEERAU PEA	1	4	4
1118	KEERAU PEA	1	4	4
1121	KEERAU PEA	1	4	3
1122	KEERAU PEA	1	4	1
1124	KEERAU PEA	1	4	4
1249	P.SATIVUM-INDIA	1	4	3
1261	P.SATIVUM-INDIA	1	4	4
1392	P. FULVUM	1	4	6
1512	P.SATIVUM-HINDUKUSCH	1	4	5
1542	P.SATIVUM-HINDUKUSCH	1	4	5
1543	P.SATIVUM-MONGOLIA	1	4	5
1547	P.SATIVUM-HINDUKUSCH	1	4	5
1548	P.SATIVUM-HINDUKUSCH	1	4	5
1576	P.SATIVUM-CHINA	1	4	4
1578	P.SATIVUM-CHINA	1	4	5
1756	INDIAN PEAS	1	4	5
1792	P.SATIVUM-NEPAL	1	4	5
1794	P. HUMILE	1	4	7
1795	P. ELATIUS	1	4	2
1796	P. FULVUM	1	4	6
1987	P.SATIVUM-ETHIOPIA	1	4	5
2019	P.SATIVUM-LADAKH	1	4	7
2055	P. ELATIUS	1	4	2
2074	P. ELATIUS	1	4	1
2201	P. ELATIUS	1	4	2
2203	P. FULVUM	1	4	6
2204	P. FULVUM	1	4	6
2205	P. FULVUM	1	4	6
2206	P. FULVUM	1	4	6
2314	FN1-nof1(fix-)	1	4	5
2350	DA WAN DOU	1	4	2
2386	PISUM SP.-YEMEN	1	4	1
2470	P. FULVUM	1	4	6
2472	P. FULVUM	1	4	6
2473	P. FULVUM	1	4	6
2510	P. FULVUM	1	4	6
2511	P. FULVUM	1	4	6
2512	P. FULVUM	1	4	6
2513	P. FULVUM	1	4	6
2514	P. FULVUM	1	4	6
2515	P. FULVUM	1	4	6
2516	P. FULVUM	1	4	6
2517	P. FULVUM	1	4	6
2518	P. FULVUM	1	4	6
2519	P. FULVUM	1	4	6
2520	P. FULVUM	1	4	7
2521	P. FULVUM	1	4	6
2522	P. FULVUM	1	4	6
2523	P. FULVUM	1	4	6
2524	P. FULVUM	1	4	6
2525	P. FULVUM	1	4	6
2526	P. FULVUM	1	4	6
2527	P. FULVUM	1	4	6
2528	P. FULVUM	1	4	6
2529	P. FULVUM	1	4	6
2530	P. FULVUM	1	4	6
2531	P. FULVUM	1	4	6
2532	P. FULVUM	1	4	6
2533	P. FULVUM	1	4	6
2534	P. FULVUM	1	4	6
2535	P. FULVUM	1	4	6
2536	P. FULVUM	1	4	6
2537	P. FULVUM	1	4	6
2538	P. FULVUM	1	4	2
2539	P. FULVUM	1	4	2
2540	P. FULVUM	1	4	6
2541	P. FULVUM	1	4	6
2542	P. FULVUM	1	4	6
2544	P. FULVUM	1	4	6
2551	P. SATIVUM SIBERIACUM	1	4	5
2552	P. SATIVUM	1	4	5
2557	P. SPECIOSUM	1	4	2
2601	YELLOWHEAD	1	4	5
2604	P. SPECIOSUM-LIBYA	1	4	4
2606	P. SPECIOSUM-LIBYA	1	4	5
2607	P. SPECIOSUM-LIBYA	1	4	7
2629	P. ELATIUS	1	4	1
2630	P. ELATIUS	1	4	4
2647	P.SATIVUM-MALAWI	1	4	5
2724	P. ELATIUS	1	4	2
2989	P.SATIVUM-INDIA	1	4	4
3046	P. ABYSSINICUM	1	4	1
3097	LINE E	1	4	4
3098	LINE F	1	4	4
3147	P. ELATIUS	1	4	7
3149	P. ELATIUS	1	4	7
3150	P. ELATIUS	1	4	5
3151	P. ELATIUS	1	4	5
3155	P. ELATIUS	1	4	2
3156	P. ELATIUS	1	4	7
3157	P. ELATIUS	1	4	5
3158	P. ELATIUS	1	4	2
3162	P. ELATIUS	1	4	4
3163	P. ELATIUS	1	4	7
1528	P.SATIVUM-HINDUKUSCH	2	1	2
1	FRENCH SUGAR(MANGE TOUT)	2	1	4
5	MUMMY PEA	2	1	1
6	DE WINTON (TALL)	2	1	6
7	DE HAAN 201.1(DWARF)	2	1	1
8	DE HAAN 204.1(DWARF)	2	1	7
16	EXTRA RAPID	2	1	2
20	WBH 1089	2	1	1
21	BLEEKBLOIER	2	1	1
28	FIELD PEA-INDIA	2	1	7
29	FRUHE NIEDRIGE	2	1	4
42	MUMMY PEA	2	1	1
49	P.SATIVUM-AFGHANISTAN	2	1	4
50	HAMMARLUNDS K	2	1	4
67	GRAUE POSTHORNCHEN	2	1	3
68	GRAUE POSTHORNCHEN	2	1	7
115	L 180/60	2	1	3
124	PINKISH WHITE-am1	2	1	1
129	LACINIATA-lac	2	1	7
132	WBH 1072	2	1	7
135	WBH 1352	2	1	2
146	HAMMARLUNDS K LINE	2	1	6
148	NILSSONS N-2	2	1	4
150	WINGES	2	1	4
151	NILSSONS-N1	2	1	2
154	CONTROL DUN PEA AUREOOL	2	1	1
155	MUTANT-6-5	2	1	1
156	P.SATIVUM-SUDAN	2	1	6
158	P.SATIVUM-ETHIOPIA	2	1	7
159	P.SATIVUM-ETHIOPIA	2	1	2
160	P.SATIVUM-ETHIOPIA	2	1	6
161	P.SATIVUM-ETHIOPIA	2	1	4
162	P.SATIVUM-ETHIOPIA	2	1	7
166	P.SATIVUM-ETHIOPIA	2	1	7
171	P.SATIVUM-ETHIOPIA	2	1	7
176	P.SATIVUM-ETHIOPIA	2	1	2
177	P.SATIVUM-ETHIOPIA	2	1	3
178	P.SATIVUM-ETHIOPIA	2	1	1
180	P.SATIVUM-ETHIOPIA	2	1	1
184	KHADRAA	2	1	7
185	WIRAIG	2	1	5
188	WIRAIG	2	1	7
190	WIRAIG	2	1	3
191	WIRAIG	2	1	4
192	WIRAIG	2	1	1
197	P.SATIVUM-GEORGIA	2	1	4
200	P.THEBAICUM	2	1	4
203	P.SATIVUM ASIATICUM GOV.	2	1	7
204	P.SATIVUM CINEREUM GOV.	2	1	7
219	FIELD PEA	2	1	7
230	EMISERESERE	2	1	3
233	MUKYIRA	2	1	6
236	P.SATIVUM-ETHIOPIA	2	1	6
237	P.SATIVUM-ETHIOPIA	2	1	4
238	P.SATIVUM-ETHIOPIA	2	1	1
239	P.SATIVUM-ETHIOPIA	2	1	7
244	P.SATIVUM-RUSSIA	2	1	4
263	P.SATIVUM-BALKANS	2	1	7
271	P.SATIVUM-ETHIOPIA	2	1	2
273	P.SATIVUM-ETHIOPIA	2	1	7
274	P.SATIVUM-ETHIOPIA	2	1	3
280	P.SATIVUM-ALBANIA	2	1	6
282	P.SATIVUM-ETHIOPIA	2	1	7
286	P.SATIVUM-GREECE	2	1	3
321	ALASKA	2	1	3
336	PURPLE PODDED	2	1	4
342	CEFALONIA	2	1	5
368	SABEL	2	1	1
377	MARMA	2	1	6
380	VALOR	2	1	6
423	DIK TROM	2	1	7
425	GREENGOLT	2	1	7
468	HOJU SUGAR	2	1	7
497	FINETTE	2	1	5
537	ALASKA-130	2	1	1
596	ALDOT	2	1	7
635	VILMORIN VI	2	1	2
655	KRONENERBSE	2	1	5
692	LENINGRAD-P62	2	1	3
694	UMBELLATE PURP.FLD.ACACIA	2	1	7
700	IVORA	2	1	1
701	P.SATIVUM-ITALY	2	1	3
702	DOLFIJN	2	1	1
703	FINNISCHE FUTTERERBSE	2	1	4
704	P.SATIVUM-AFGHANISTAN	2	1	5
708	P.SATIVUM-AFGHANISTAN	2	1	3
710	P.SATIVUM-GREECE	2	1	4
711	AUSTRIAN WINTER	2	1	6
713	PURPLE FLD.,RED. STIP.	2	1	7
734	RUDUKAI	2	1	2
750	P.SATIVUM-TURKEY	2	1	7
756	RAMOSUS-ram	2	1	6
776	P.SATIVUM	2	1	5
791	WBH 1155	2	1	1
792	CHENILLE	2	1	6
793	WBH 578	2	1	6
794	WBH 774	2	1	5
801	GRAUERBSE	2	1	4
803	WBH 680	2	1	7
805	WELLENSIEK'S WHITE INDENT, di	2	1	3
831	MAXIMO-REDUCTUS-mare	2	1	5
839	OBOVATUS-obo	2	1	6
839	OBOVATUS-obo	2	1	6
839	OBOVATUS-obo	2	1	6
842	LAMM 105	2	1	1
843	LAMM 105	2	1	1
845	DE HAANS SLENDER	2	1	3
846	HORIZONTALIS-ho	2	1	7
847	REDUCTUS-red	2	1	4
852	C369-138-8:af	2	1	3
862	IHAR-6	2	1	4
880	MANGETOUT ROGUE	2	1	2
885	CEFALONIA ROGUE	2	1	5
902	TWISTED POD CHL.-twp,chi-6	2	1	3
905	ALBINA-alb	2	1	7
906	XANTHA-xa-5	2	1	4
919	TERMINALIS-alt	2	1	6
921	CHLORINA-Ch	2	1	6
933	W.R.ALASKA	2	1	7
937	MISERISERI	2	1	2
960	P.SATIVUM-TURKEY	2	1	5
979	JUZNYJ	2	1	6
985	PELUSKA	2	1	3
1013	RAMOSUS-rms	2	1	2
1029	P.SATIVUM-INDIA	2	1	7
1034	P.SATIVUM-ETHIOPIA	2	1	7
1037	P.SATIVUM-TURKEY	2	1	4
1039	P.SATIVUM-TURKEY	2	1	7
1060	CUNDINAMARCA-4	2	1	4
1062	CUNDINAMARCA-6	2	1	5
1071	BESELIYA	2	1	3
1078	P.SATIVUM-TURKEY	2	1	5
1080	P.SATIVUM-TURKEY	2	1	2
1081	P.SATIVUM-TURKEY	2	1	3
1084	P.SATIVUM-TURKEY	2	1	4
1089	P. ELATIUS	2	1	4
1090	P.SATIVUM SSP.SYRIACUM	2	1	3
1174	ERVILHE COLOSSAL DELICIE	2	1	5
1212	FLORIVERT	2	1	6
1233	MURFET LINE 60:EI	2	1	7
1254	WHITE SCIMITAR	2	1	3
1260	P.SATIVUM-INDIA	2	1	7
1266	P.SATIVUM-INDIA	2	1	1
1271	ORUS	2	1	2
1273	HERALDA	2	1	7
1300	GALI	2	1	3
1348	P.SATIVUM-RUSSIA	2	1	5
1367	P.SATIVUM-INDIA	2	1	4
1382	MURFET LINE 60	2	1	7
1387	GREENSHAFT ROUND	2	1	7
1395	TENDRILLED ACACIA-Uni<tac	2	1	2
1396	TENDRILLED ACACIA-Uni<tac	2	1	5
1401	MANOA SUGAR	2	1	6
1419	ERECTOIDES-lk	2	1	4
1427	79-2024-af	2	1	3
1430	P.SATIVUM-ETHIOPIA	2	1	4
1431	P.SATIVUM-ETHIOPIA	2	1	4
1432	P.SATIVUM-ETHIOPIA	2	1	7
1433	P.SATIVUM-ETHIOPIA	2	1	5
1434	P.SATIVUM-ETHIOPIA	2	1	7
1435	P.SATIVUM-ETHIOPIA	2	1	4
1436	P.SATIVUM-ETHIOPIA	2	1	7
1437	P.SATIVUM-ETHIOPIA	2	1	3
1438	P.SATIVUM-ETHIOPIA	2	1	3
1439	ETHIOPIAN PEA	2	1	7
1440	P.SATIVUM-ETHIOPIA	2	1	4
1441	P.SATIVUM-ETHIOPIA	2	1	7
1442	P.SATIVUM-ETHIOPIA	2	1	5
1443	P.SATIVUM-ETHIOPIA	2	1	7
1445	P.SATIVUM-ETHIOPIA	2	1	7
1446	P.SATIVUM-ETHIOPIA	2	1	7
1447	P.SATIVUM-ETHIOPIA	2	1	7
1449	P.SATIVUM-ETHIOPIA	2	1	7
1450	P.SATIVUM-ETHIOPIA	2	1	7
1451	P.SATIVUM-ETHIOPIA	2	1	4
1453	P.SATIVUM-ETHIOPIA	2	1	2
1454	P.SATIVUM-ETHIOPIA	2	1	3
1456	P.SATIVUM-ETHIOPIA	2	1	1
1469	P.SATIVUM-ETHIOPIA	2	1	1
1470	P.SATIVUM-ETHIOPIA	2	1	1
1475	P.SATIVUM-AFGHANISTAN	2	1	1
1476	P.SATIVUM-AFGHANISTAN	2	1	1
1481	P.SATIVUM-AFGHANISTAN	2	1	4
1482	P.SATIVUM-AFGHANISTAN	2	1	6
1483	P.SATIVUM-AFGHANISTAN	2	1	7
1485	P.SATIVUM-AFGHANISTAN	2	1	7
1510	P.SATIVUM-HINDUKUSCH	2	1	6
1515	P.SATIVUM-HINDUKUSCH	2	1	7
1520	P.SATIVUM-ETHIOPIA	2	1	7
1525	P.SATIVUM-GREECE	2	1	3
1526	P.SATIVUM-ETHIOPIA	2	1	6
1530	P.SATIVUM-ETHIOPIA	2	1	7
1536	P.SATIVUM-ETHIOPIA	2	1	2
1537	P.SATIVUM-ETHIOPIA	2	1	4
1538	P.SATIVUM-ETHIOPIA	2	1	7
1541	P.SATIVUM-HINDUKUSCH	2	1	5
1580	P.SATIVUM-ETHIOPIA	2	1	2
1582	P.SATIVUM-ETHIOPIA	2	1	5
1583	P.SATIVUM-ETHIOPIA	2	1	5
1585	P.SATIVUM-ETHIOPIA	2	1	1
1589	P.SATIVUM-ETHIOPIA	2	1	5
1594	P.SATIVUM-ETHIOPIA	2	1	1
1596	P.SATIVUM-ETHIOPIA	2	1	7
1597	P.SATIVUM-ETHIOPIA	2	1	1
1598	P.SATIVUM-ETHIOPIA	2	1	7
1601	P.SATIVUM-ETHIOPIA	2	1	6
1604	P.SATIVUM-ETHIOPIA	2	1	7
1606	P.SATIVUM-ETHIOPIA	2	1	4
1607	P.SATIVUM-ETHIOPIA	2	1	5
1608	P.SATIVUM-ETHIOPIA	2	1	7
1611	P.SATIVUM-ETHIOPIA	2	1	2
1613	P.SATIVUM-ETHIOPIA	2	1	6
1615	P.SATIVUM-ETHIOPIA	2	1	7
1616	P.SATIVUM-ETHIOPIA	2	1	7
1617	P.SATIVUM-ETHIOPIA	2	1	7
1618	P.SATIVUM-ETHIOPIA	2	1	7
1619	P.SATIVUM-ETHIOPIA	2	1	5
1620	P.SATIVUM-ETHIOPIA	2	1	1
1621	P.SATIVUM-ETHIOPIA	2	1	7
1625	P.SATIVUM-ETHIOPIA	2	1	4
1626	P.SATIVUM-ETHIOPIA	2	1	6
1627	P.SATIVUM-ETHIOPIA	2	1	7
1628	P.SATIVUM-ETHIOPIA	2	1	7
1630	P.SATIVUM-ETHIOPIA	2	1	7
1631	P.SATIVUM-ETHIOPIA	2	1	7
1634	P.SATIVUM-ETHIOPIA	2	1	7
1635	P.SATIVUM-ETHIOPIA	2	1	7
1636	P.SATIVUM-ETHIOPIA	2	1	3
1637	P.SATIVUM-ETHIOPIA	2	1	7
1638	P.SATIVUM-ETHIOPIA	2	1	4
1639	P.SATIVUM-ETHIOPIA	2	1	7
1644	P.SATIVUM-ETHOPIA	2	1	5
1645	P.SATIVUM-ETHIOPIA	2	1	5
1647	P.SATIVUM-ETHIOPIA	2	1	1
1648	P.SATIVUM-ETHIOPIA	2	1	1
1649	P.SATIVUM-ETHIOPIA	2	1	7
1652	P.SATIVUM-ETHIOPIA	2	1	1
1654	P.SATIVUM-ETHIOPIA	2	1	7
1655	P.SATIVUM-ETHIOPIA	2	1	7
1656	P.SATIVUM-ETHIOPIA	2	1	7
1657	P.SATIVUM-CHINA	2	1	6
1660	P.SATIVUM-ETHIOPIA	2	1	6
1662	P.SATIVUM-ETHIOPIA	2	1	1
1664	P.SATIVUM-ETHIOPIA	2	1	1
1666	P.SATIVUM-ETHIOPIA	2	1	1
1669	P.SATIVUM-ETHIOPIA	2	1	3
1670	P.SATIVUM-ETHIOPIA	2	1	5
1671	P.SATIVUM-ETHIOPIA	2	1	1
1672	P.SATIVUM-ETHIOPIA	2	1	1
1673	P.SATIVUM-ETHIOPIA	2	1	7
1674	P.SATIVUM-ETHIOPIA	2	1	4
1675	P.SATIVUM-ETHIOPIA	2	1	1
1679	P.SATIVUM-ETHIOPIA	2	1	7
1680	P.SATIVUM-ETHIOPIA	2	1	7
1681	P.SATIVUM-ETHIOPIA	2	1	6
1682	P.SATIVUM-ETHIOPIA	2	1	6
1686	P.SATIVUM-ETHIOPIA	2	1	7
1687	P.SATIVUM-ETHIOPIA	2	1	3
1688	P.SATIVUM-ETHIOPIA	2	1	3
1689	P.SATIVUM-ETHIOPIA	2	1	7
1694	P.SATIVUM-ETHIOPIA	2	1	7
1695	P.SATIVUM-ETHIOPIA	2	1	1
1697	P.SATIVUM-ETHIOPIA	2	1	1
1699	PUSAKI	2	1	3
1701	KHANAKA	2	1	3
1702	KHANAKA	2	1	2
1703	P. ELATIUS	2	1	7
1704	P. JOMARDII	2	1	3
1705	P. JOMARDII	2	1	3
1708	MUMMY WHITE	2	1	7
1709	MUMMY BICOLOUR	2	1	1
1713	GOLD.STRAW x MUMMY BICOL.	2	1	3
1716	UMBELLATE PURP.FLD.ACACIA	2	1	7
1717	TURC.A FLEUR BLANC ACA.RD	2	1	2
1723	TALL EARLY CAPUCIN	2	1	1
1726	GRIS DE PRINTEMPS	2	1	4
1727	GRIS D'HIVER	2	1	7
1736	ROUND SEED x MAPLE	2	1	7
1739	TALL GARDEN PEA	2	1	7
1745	RAMOSUS-rms-1	2	1	7
1763	FOLIO-af	2	1	3
1793	P.SATIVUM	2	1	4
1819	MURFET L102	2	1	5
1828	P.SATIVUM-SPAIN	2	1	6
1843	P.SATIVUM-ISRAEL	2	1	7
1844	P.SATIVUM-MEXICO	2	1	5
1845	P.SATIVUM VAR.HIEMALE	2	1	7
1846	P.SATIVUM VAR. HIBERNICUM	2	1	7
1849	P.SATIVUM-ISRAEL	2	1	2
1850	SELECTAS PELUSKE	2	1	7
1851	CLAMART x ELATIUS	2	1	7
1863	P.SATIVUM	2	1	7
1867	P.SATIVUM	2	1	7
1868	P.SATIVUM	2	1	7
1871	P.SATIVUM-ALBANIA	2	1	7
1872	P.SATIVUM	2	1	3
1878	P.SATIVUM-ETHIOPIA	2	1	4
1879	P.SATIVUM-ETHIOPIA	2	1	7
1882	P.SATIVUM-ETHIOPIA	2	1	7
1885	P.SATIVUM-ETHIOPIA	2	1	7
1887	P.SATIVUM-ETHIOPIA	2	1	7
1888	P.SATIVUM-ETHIOPIA	2	1	5
1889	P.SATIVUM-ETHIOPIA	2	1	1
1891	P.SATIVUM-ETHIOPIA	2	1	6
1892	P.SATIVUM-ETHIOPIA	2	1	4
1893	P.SATIVUM-ETHIOPIA	2	1	5
1894	P.SATIVUM-ETHIOPIA	2	1	1
1895	P.SATIVUM-ETHIOPIA	2	1	2
1896	P.SATIVUM-ETHIOPIA	2	1	7
1897	P.SATIVUM-ETHIOPIA	2	1	7
1898	P.SATIVUM-ETHIOPIA	2	1	1
1899	P.SATIVUM-ETHIOPIA	2	1	7
1900	P.SATIVUM-ETHIOPIA	2	1	2
1902	P.SATIVUM-ETHIOPIA	2	1	7
1903	P.SATIVUM-ETHIOPIA	2	1	3
1904	P.SATIVUM-ETHIOPIA	2	1	3
1905	P.SATIVUM-ETHIOPIA	2	1	7
1906	P.SATIVUM-ETHIOPIA	2	1	6
1907	P.SATIVUM-ETHIOPIA	2	1	7
1908	P.SATIVUM-ETHIOPIA	2	1	4
1909	P.SATIVUM-ETHIOPIA	2	1	7
1910	P.SATIVUM-ETHIOPIA	2	1	4
1911	P.SATIVUM-ETHIOPIA	2	1	7
1912	P.SATIVUM-ETHIOPIA	2	1	3
1913	P.SATIVUM-ETHIOPIA	2	1	3
1914	P.SATIVUM-ETHIOPIA	2	1	3
1916	P.SATIVUM-ETHIOPIA	2	1	6
1917	P.SATIVUM-ETHIOPIA	2	1	1
1919	P.SATIVUM-ETHIOPIA	2	1	1
1920	P.SATIVUM-ETHIOPIA	2	1	7
1921	P.SATIVUM-ETHIOPIA	2	1	7
1925	P.SATIVUM-ETHIOPIA	2	1	7
1926	P.SATIVUM-ETHIOPIA	2	1	7
1927	P.SATIVUM-ETHIOPIA	2	1	1
1928	P.SATIVUM-ETHIOPIA	2	1	6
1929	P.SATIVUM-ETHIOPIA	2	1	5
1930	P.SATIVUM-ETHIOPIA	2	1	7
1931	P.SATIVUM-ETHIOPIA	2	1	7
1932	P.SATIVUM-ETHIOPIA	2	1	1
1933	P.SATIVUM-ETHIOPIA	2	1	7
1934	P.SATIVUM-ETHIOPIA	2	1	1
1936	P.SATIVUM-ETHIOPIA	2	1	7
1939	P.SATIVUM-ETHIOPIA	2	1	2
1941	P.SATIVUM-ETHIOPIA	2	1	7
1942	P.SATIVUM-ETHIOPIA	2	1	7
1945	P.SATIVUM-ETHIOPIA	2	1	3
1947	P.SATIVUM-ETHIOPIA	2	1	1
1952	P.SATIVUM-ETHIOPIA	2	1	3
1953	P.SATIVUM-ETHIOPIA	2	1	7
1954	P.SATIVUM-ETHIOPIA	2	1	7
1958	P.SATIVUM-ETHIOPIA	2	1	3
1962	P.SATIVUM-ETHIOPIA	2	1	4
1965	P.SATIVUM-ETHIOPIA	2	1	1
1968	P.SATIVUM-ETHIOPIA	2	1	3
1969	P.SATIVUM-ETHIOPIA	2	1	7
1970	P.SATIVUM-ETHIOPIA	2	1	1
1971	P.SATIVUM-ETHIOPIA	2	1	1
1973	P.SATIVUM-ETHIOPIA	2	1	3
1975	P.SATIVUM-ETHIOPIA	2	1	1
1976	P.SATIVUM-ETHIOPIA	2	1	4
1977	P.SATIVUM-ETHIOPIA	2	1	4
1978	P.SATIVUM-ETHIOPIA	2	1	7
1979	P.SATIVUM-TURKEY	2	1	3
1982	P.SATIVUM-ETHIOPIA	2	1	7
1983	P.SATIVUM-ETHIOPIA	2	1	7
1988	P.SATIVUM-ETHIOPIA	2	1	1
1990	P.SATIVUM-ETHIOPIA	2	1	7
1993	P.SATIVUM-ETHIOPIA	2	1	5
1995	P.SATIVUM-ETHIOPIA	2	1	7
1996	P.SATIVUM-ETHIOPIA	2	1	5
1997	P.SATIVUM-ETHIOPIA	2	1	1
2001	P.SATIVUM-ETHIOPIA	2	1	7
2004	P.SATIVUM-ETHIOPIA	2	1	1
2005	P.SATIVUM-ETHIOPIA	2	1	1
2020	B882-253-(5)	2	1	3
2023	C74-20-(5)	2	1	7
2051	RAINA VICTORIA	2	1	4
2063	POL 14:af	2	1	5
2071	TIMO	2	1	7
2078	P.SATIVUM	2	1	7
2084	P.SATIVUM	2	1	2
2087	P.SATIVUM	2	1	7
2088	P.SATIVUM	2	1	2
2090	P.SATIVUM	2	1	7
2091	P.SATIVUM	2	1	4
2095	P.SATIVUM	2	1	1
2097	P.SATIVUM-ETHIOPIA	2	1	7
2102	P.SATIVUM-ETHIOPIA	2	1	1
2103	P.SATIVUM-ETHIOPIA	2	1	7
2104	P.SATIVUM-ETHIOPIA	2	1	1
2116	P.SPECIOSUM	2	1	7
2131	P.SPECIOSUM	2	1	1
2132	P.SPECIOSUM	2	1	3
2133	P.SPECIOSUM	2	1	1
2134	P.SPECIOSUM	2	1	7
2135	P.SPECIOSUM	2	1	5
2136	P.SPECIOSUM	2	1	1
2137	P.SPECIOSUM	2	1	1
2138	P.SPECIOSUM	2	1	1
2139	P.SPECIOSUM	2	1	5
2141	P.SPECIOSUM	2	1	1
2150	P.SATIVUM WATERLOOENSIS	2	1	5
2152	P.SPECIOSUM	2	1	4
2154	P.SPECIOSUM	2	1	3
2155	P.SPECIOSUM	2	1	7
2156	P.SPECIOSUM	2	1	1
2157	P.SPECIOSUM	2	1	6
2160	STIPULA-IMMINUATA-stim	2	1	4
2163	STAMINA PISTILLIODA-stp-1	2	1	3
2168	SERRATUS-ser	2	1	7
2172	FILIFORMIS-fil	2	1	6
2173	OVULA PISTILLOIDA-op	2	1	3
2177	CORRUGATUS-foe,TYPE L.	2	1	5
2181	FILIFORMIS-red1-6	2	1	7
2182	TENDRILLED ACACIA-Uni<tac	2	1	3
2189	OVULA PISTILLOIDA-op	2	1	4
2212	SVEN	2	1	2
2218	S 35-put	2	1	7
2236	PURPLE TESTA SELECTION	2	1	4
2266	MS-5/1	2	1	5
2276	49C	2	1	7
2277	KNESHA N49	2	1	7
2278	MIR/N12	2	1	2
2279	PLEVEN 10	2	1	5
2280	CK-5	2	1	3
2281	KNESHA N62	2	1	7
2282	N156	2	1	6
2284	MESTEN	2	1	3
2289	CHAMPAGNE	2	1	7
2306	MAITLAND	2	1	5
2309	WBH 1771	2	1	2
2312	77-276	2	1	7
2325	NRPB 338	2	1	7
2326	LACE	2	1	1
2333	NILSSONS NIII	2	1	2
2346	QIU FU I HAO	2	1	3
2352	HUN WAN DOU	2	1	5
2356	P.SATIVUM-NEPAL	2	1	7
2357	P.SATIVUM-ETHIOPIA	2	1	7
2358	P.SATIVUM-ETHIOPIA	2	1	3
2359	P.SATIVUM-ETHIOPIA	2	1	3
2361	P.SATIVUM-ETHIOPIA	2	1	7
2363	P.SATIVUM-ETHIOPIA	2	1	7
2365	P.SATIVUM-ETHIOPIA	2	1	7
2382	P.SATIVUM-ETHIOPIA	2	1	5
2408	SZM-85	2	1	5
2415	CHLOROPHYLL MUTANT	2	1	2
2416	CHLOROPHYLL MUTANT	2	1	2
2418	R 4111B	2	1	1
2421	P.SATIVUM-LATVIA	2	1	3
2425	WBH 1210	2	1	1
2427	WBH 1603	2	1	5
2454	F4 84 nod-	2	1	7
2455	F26-1 fix-	2	1	7
2478	B780-370:ARG	2	1	1
2486	ENGLISH MAPLE	2	1	4
2491	FRISSON	2	1	7
2492	FRISSON,P2 (NOD-)	2	1	4
2493	FRISSON,P54 (NOD-)	2	1	5
2494	FRISSON,P55 (NOD-)	2	1	7
2495	FRISSON,P56 (NOD-)	2	1	6
2496	FRISSON,P57 (NOD-)	2	1	4
2547	P. TRANSCAUCASICUM	2	1	7
2548	P. TRANSCAUCASICUM	2	1	6
2555	P. SPECIOSUM	2	1	7
2561	P. SPECIOSUM	2	1	2
2567	P. SPECIOSUM	2	1	3
2569	P. AXIPHIUM	2	1	5
2571	P. SATIVUM-GEORGIA	2	1	5
2573	P. SPECIOSUM	2	1	7
2580	P. AXIPHIUM	2	1	4
2581	P. AXIPHIUM	2	1	2
2582	P. AXIPHIUM	2	1	4
2583	P. AXIPHIUM	2	1	5
2594	P. SATIVUM	2	1	7
2612	SPRINT2	2	1	7
2617	STIM	2	1	5
2622	UZBEKSKII 71	2	1	7
2624	6-14	2	1	3
2639	P.SATIVUM-MALAWI	2	1	4
2642	P.SATIVUM-MALAWI	2	1	2
2643	P.SATIVUM-MALAWI	2	1	7
2644	P.SATIVUM-MALAWI	2	1	7
2655	RAMOSUS rms-5	2	1	5
2689	K.246	2	1	7
2693	K.301	2	1	1
2695	P. ELATIUS	2	1	7
2700	VE	2	1	5
2701	K.577	2	1	1
2703	K.1060	2	1	3
2705	SINE-VEAXILLUM siv	2	1	1
2706	K. 674	2	1	1
2709	RUBICUNDUS	2	1	3
2710	MINULUS	2	1	4
2713	P. CINEREUM	2	1	2
2714	K.1267	2	1	1
2715	CENTROBSCURUM	2	1	7
2718	K.1365	2	1	1
2720	GRAUE NIEDRIGE	2	1	7
2721	MONOPOL	2	1	5
2726	P. SATIVUM-ETHIOPIA	2	1	1
2735	AUSTRIAN WINTER	2	1	7
2739	POD SPLITTING	2	1	5
2742	GREEN STEM	2	1	7
2752	ALAE PARTITAE-Vca<B,Vcb<B	2	1	7
2757	COCHLEARIS-coch<p	2	1	6
2760	EARLY OPENING POD	2	1	5
2776	APPELBLOSSOM-cr	2	1	7
2781	SERRATUS	2	1	2
3001	IRAN Pr1 -	2	1	5
3004	ALMA	2	1	5
3010	YELLOW POLLEN-yp1	2	1	1
3011	FAST GROWING MUTANT-sln	2	1	7
3024	BULBOUS-blb	2	1	3
3025	VARIOMACULATA-vam	2	1	5
3030	RUBY	2	1	4
3031	FRISSON, P64 sym28	2	1	7
3032	FRISSON, P88 sym29	2	1	7
3052	JENNY LIND	2	1	2
3054	FRISSON, P 1 sym-30	2	1	7
3086	PI 343333	2	1	1
3103	FRISSON, P4	2	1	3
3120	KENT BLUE	2	1	7
3124	RISNOD 25 - sym8	2	1	2
3175	P.SATIVUM-CANARIES	2	1	4
3176	P.SATIVUM-CANARIES	2	1	7
3177	P.SATIVUM-CANARIES	2	1	2
3184	P.SATIVUM-CANARIES	2	1	7
30	GRAVE NIEDRIGE	2	2	1
39	LAMM 101	2	2	1
48	WBH 1303	2	2	1
58	WBH 1073	2	2	2
60	WBH 577	2	2	2
86	P.SATIVUM-AFGHANISTAN	2	2	1
90	P.SATIVUM-AFGHANISTAN	2	2	2
116	PARVUS	2	2	1
121	PURPURVIOLETTSCHOTIGE	2	2	2
163	P.SATIVUM-ETHIOPIA	2	2	1
168	P.SATIVUM-ETHIOPIA	2	2	2
170	P.SATIVUM-ETHIOPIA	2	2	2
220	FIELD PEA	2	2	1
235	P.SATIVUM-ETHIOPIA	2	2	2
276	P.SATIVUM-ETHIOPIA	2	2	1
283	P.SATIVUM-ETHIOPIA	2	2	2
308	KELVEDON TRIUMPH	2	2	2
329	PILOT	2	2	2
334	FELTHAM FIRST	2	2	1
339	SUGAR PEA (DOBBIES)	2	2	1
362	EAN 44163	2	2	1
398	FELTHAM FIRST	2	2	2
467	DWARF SUGAR	2	2	2
556	RHEINPERLE	2	2	1
560	CLAUSE-50	2	2	2
634	ERBSEN M.PURPUREN HULSEN	2	2	2
643	DE GRACE LUSKOWY	2	2	2
757	SUPCOVERT	2	2	2
760	KING	2	2	2
816	WBH 1185	2	2	2
863	BLACK EYED SUSAN TETRA.	2	2	1
895	ROGUE SELECTION	2	2	2
920	AUREA-au	2	2	1
1043	KING TUT	2	2	1
1044	74-SN3	2	2	1
1056	BOYACA 3-BONZA	2	2	2
1063	CUNDINAMARCA-9	2	2	1
1085	P.SATIVUM-TURKEY	2	2	1
1213	ERYLIS	2	2	1
1245	SNAP PEA	2	2	1
1253	P.SATIVUM-COSTA RICA	2	2	1
1256	NIGRO-UMBILICATUM	2	2	1
1263	P.SATIVUM-INDIA	2	2	1
1264	P.SATIVUM-INDIA	2	2	1
1418	ERECTOIDES-lk	2	2	1
1448	P.SATIVUM-ETHIOPIA	2	2	2
1455	P.SATIVUM-ETHIOPIA	2	2	1
1472	P.SATIVUM-AFGHANISTAN	2	2	1
1473	P.SATIVUM-AFGHANISTAN	2	2	1
1551	P.SATIVUM-ETHIOPIA	2	2	2
1555	P.SATIVUM-CHINA	2	2	2
1614	P.SATIVUM-ETHIOPIA	2	2	1
1624	P.SATIVUM-ETHIOPIA	2	2	1
1629	P.SATIVUM-ETHIOPIA	2	2	1
1643	P.SATIVUM-ETHIOPIA	2	2	2
1676	P.SATIVUM-ETHIOPIA	2	2	2
1684	P.SATIVUM-ETHIOPIA	2	2	2
1698	ABYSSINIAN	2	2	1
1707	P. ELATIUS x 1/3870	2	2	2
1712	MUMMY x MUMMY BICOL.	2	2	2
1719	MANGETOUT JAUNE x VIOLET	2	2	2
1728	ACA.LEAVD PURPLE DWARF	2	2	2
1758	P.SATIVUM-NEPAL	2	2	1
1760	CONSORT-af	2	2	2
1782	OREGON SUGARPOD II	2	2	1
1788	P.SATIVUM-NEPAL	2	2	1
1848	TIMPERLEY WONDER	2	2	2
1853	P.SATIVUM-ISRAEL	2	2	2
1856	UNIFOLIATA-uni	2	2	2
1857	P.SATIVUM	2	2	1
1859	P.SATIVUM	2	2	2
1865	P.SATIVUM	2	2	2
1890	P.SATIVUM-ETHIOPIA	2	2	1
1901	P.SATIVUM-ETHIOPIA	2	2	1
1918	P.SATIVUM-ETHIOPIA	2	2	1
1923	P.SATIVUM-ETHIOPIA	2	2	1
1924	P.SATIVUM-ETHIOPIA	2	2	2
1935	P.SATIVUM-ETHIOPIA	2	2	2
1944	P.SATIVUM-ETHIOPIA	2	2	1
1959	P.SATIVUM-ETHIOPIA	2	2	1
1963	P.SATIVUM-ETHIOPIA	2	2	2
1964	P.SATIVUM-ETHIOPIA	2	2	1
1972	P.SATIVUM-ETHIOPIA	2	2	2
2053	SIETA SEMANAS	2	2	1
2082	P.SATIVUM	2	2	1
2085	P.SATIVUM	2	2	1
2094	P.SATIVUM	2	2	1
2096	P.SATIVUM	2	2	2
2106	P.SATIVUM	2	2	2
2140	P.SPECIOSUM	2	2	2
2162	TENDRILLED ACACIA-Uni<tac	2	2	1
2174	CALYX CARPELLARIS-cc	2	2	2
2188	UNIFOLIATA-uni	2	2	1
2215	ANNONAY	2	2	1
2265	P.SATIVUM VAR. HIEMALE	2	2	1
2283	KALIFER	2	2	1
2294	OLD UNKNOWN UK CV.	2	2	2
2305	ALMA	2	2	2
2391	86-638	2	2	1
2414	CHLOROPHYLL MUTANT	2	2	2
2417	CHLOROPHYLL MUTANT	2	2	2
2456	F458 DWARF nod-	2	2	2
2469	OSU 620-1	2	2	1
2489	ARGENTEUS-arg	2	2	1
2559	P. SPECIOSUM	2	2	1
2560	P. SPECIOSUM	2	2	1
2564	P. SPECIOSUM	2	2	2
2565	P. AXIPHIUM	2	2	2
2568	P. AXIPHIUM	2	2	2
2572	P. SPECIOSUM	2	2	2
2575	P. SPECIOSUM	2	2	2
2576	P. SPECIOSUM	2	2	2
2608	P. SPECIOSUM-LIBYA	2	2	1
2635	LIGHT INDEP. PHOTOM-lip	2	2	1
2652	CHI-33	2	2	1
2716	K.1366	2	2	1
2736	NO MUTANT 751	2	2	2
2756	/ARGENTIUS	2	2	1
3178	P.SATIVUM-CANARIES	2	2	2
165	P.SATIVUM-ETHIOPIA	2	3	0
172	P.SATIVUM-ETHIOPIA	2	3	0
205	P.SATIVUM IRCUTIANUM GOV.	2	3	0
212	P.SATIVUM ARVENSE	2	3	0
250	P. JOMARDII	2	3	0
266	P.SATIVUM-GREECE	2	3	0
328	P.SATIVUM-ETHIOPIA	2	3	0
558	CLAUSELAN	2	3	2
749	PISUM M-129	2	3	0
1036	P.SATIVUM-GERMANY	2	3	0
1258	P.SATIVUM-INDIA	2	3	0
1269	P.SATIVUM-INDIA	2	3	0
1452	P.SATIVUM-ETHIOPIA	2	3	0
1474	P.SATIVUM-AFGHANISTAN	2	3	0
1498	P.SATIVUM-ETHIOPIA	2	3	0
1521	P.SATIVUM-HINDUKUSCH	2	3	0
1523	P.SATIVUM-ETHIOPIA	2	3	0
1593	P.SATIVUM-ETHIOPIA	2	3	0
1653	P.SATIVUM-ETHIOPIA	2	3	0
1663	P.SATIVUM-ETHIOPIA	2	3	0
1696	P.SATIVUM-ETHIOPIA	2	3	0
1700	PUSAKI	2	3	0
1834	CHICHARO	2	3	0
1835	CHICHARE	2	3	0
1946	P.SATIVUM-ETHIOPIA	2	3	0
1948	P.SATIVUM-ETHIOPIA	2	3	0
1980	P.SATIVUM-CHINA	2	3	0
1992	P.SATIVUM-ETHIOPIA	2	3	0
2080	P. ABYSSINICUM	2	3	0
2129	P.SPECIOSUM	2	3	0
2151	P.SPECIOSUM	2	3	0
2153	P.SPECIOSUM	2	3	0
2213	LEAFED SEPALS	2	3	0
2354	P.SATIVUM-NEPAL	2	3	0
2355	P.SATIVUM-NEPAL	2	3	0
2602	P. SPECIOSUM-LIBYA	2	3	0
2691	DARK VIOLETT-	2	3	0
2704	CRISPA	2	3	0
1558	WELLENSIEK'S EARLY DWARF	2	4	3
2	P. ABYSSINICUM	2	4	1
45	P.TRANSCAUCASICUM	2	4	5
79	P.SATIVUM-AFGHANISTAN	2	4	4
92	P.SATIVUM-AFGHANISTAN	2	4	3
93	P.SATIVUM-AFGHANISTAN	2	4	3
94	P.SATIVUM-AFGHANISTAN	2	4	3
95	P.SATIVUM-AFGHANISTAN	2	4	3
96	P.SATIVUM-AFGHANISTAN	2	4	3
97	P.SATIVUM-AFGHANISTAN	2	4	3
98	P.SATIVUM-AFGHANISTAN	2	4	3
99	P.SATIVUM-AFGHANISTAN	2	4	3
100	P.SATIVUM-AFGHANISTAN	2	4	3
101	P.SATIVUM-AFGHANISTAN	2	4	3
102	P.SATIVUM-AFGHANISTAN	2	4	3
103	P.SATIVUM-AFGHANISTAN	2	4	5
104	P.SATIVUM-AFGHANISTAN	2	4	3
107	P.SATIVUM-AFGHANISTAN	2	4	3
109	P.SATIVUM-AFGHANISTAN	2	4	3
130	P. ABYSSINICUM	2	4	1
130	P. ABYSSINICUM	2	4	1
157	P.SATIVUM-SUDAN	2	4	5
182	P.SATIVUM-KHATMANDU	2	4	5
189	WIRAIG	2	4	5
193	WIRAIG	2	4	5
196	P.SATIVUM-GEORGIA	2	4	5
209	P.SATIVUM ARVENSE	2	4	5
209	P.SATIVUM ARVENSE	2	4	5
225	P. ABYSSINICUM	2	4	1
227	P. ABYSSINICUM	2	4	1
255	P. ELATIUS	2	4	1
691	SMALL BLACK PEA	2	4	1
705	P.SATIVUM-AFGHANISTAN	2	4	5
716	P.SATIVUM ANKOBERENSE	2	4	3
866	P. ABYSSINICUM TETRA.	2	4	1
867	P. ABYSSINICUM TETRA.	2	4	1
946	PI 273209	2	4	5
959	P.SATIVUM-TURKEY	2	4	4
1033	P.SATIVUM-INDIA	2	4	4
1040	P.SATIVUM-AFGHANISTAN	2	4	3
1087	P. ELATIUS	2	4	4
1117	KEERAU PEA	2	4	4
1255	SANGUIVITTOPSIS,EXCELLENT	2	4	5
1267	P.SATIVUM-INDIA	2	4	4
1268	P.SATIVUM-INDIA	2	4	7
1346	P.SATIVUM-MONGOLIA	2	4	5
1357	AFGHANISTAN CV	2	4	3
1370	P.SATIVUM-TURKEY	2	4	4
1388	FENOMEN	2	4	4
1444	P.SATIVUM-ETHIOPIA	2	4	5
1457	P. ABYSSINICUM	2	4	1
1458	P. ABYSSINICUM	2	4	1
1471	P.SATIVUM-AFGHANISTAN	2	4	5
1477	P.SATIVUM-AFGHANISTAN	2	4	5
1478	P.SATIVUM-AFGHANISTAN	2	4	5
1479	P.SATIVUM-AFGHANISTAN	2	4	5
1480	P.SATIVUM-AFGHANISTAN	2	4	5
1484	P.SATIVUM-AFGHANISTAN	2	4	5
1534	P.SATIVUM-ETHIOPIA	2	4	5
1540	P.SATIVUM-GREECE	2	4	5
1556	P. ABYSSINICUM	2	4	1
1557	P.SATIVUM-AFGHANISTAN	2	4	3
1632	P. ABYSSINICUM	2	4	1
1633	P. ABYSSINICUM	2	4	1
1640	P. ABYSSINICUM	2	4	1
1641	P. ABYSSINICUM	2	4	1
1642	P.SATIVUM-ETHIOPIA	2	4	5
1658	P.SATIVUM-AFGHANISTAN	2	4	3
1659	P.SATIVUM-AFGHANISTAN	2	4	4
1693	P.SATIVUM-AFGHANISTAN	2	4	3
1854	P. HUMILE	2	4	3
1869	P. ABYSSINICUM	2	4	1
1870	P.SATIVUM	2	4	7
1876	P. ABYSSINICUM	2	4	1
1877	P.SATIVUM-ETHIOPIA	2	4	1
1937	P. ABYSSINICUM	2	4	5
1938	P. ABYSSINICUM	2	4	1
1943	P. ABYSSINICUM	2	4	1
1955	P. ABYSSINICUM	2	4	1
1956	P.SATIVUM-AFGHANISTAN	2	4	5
1957	P. ABYSSINICUM	2	4	1
1961	P. ABYSSINICUM	2	4	1
1966	P. ABYSSINICUM	2	4	1
1974	P. ABYSSINICUM	2	4	1
1998	P. ABYSSINICUM	2	4	1
2006	P. ABYSSINICUM	2	4	1
2069	NEPAL 3	2	4	4
2073	INDIAN PEAS	2	4	3
2079	P. ABYSSINICUM	2	4	7
2089	P.SATIVUM	2	4	3
2105	P.SATIVUM	2	4	4
2115	P. ELATIUS	2	4	7
2360	P.SATIVUM-ETHIOPIA	2	4	5
2385	PISUM SP.-YEMEN	2	4	1
2426	P. ASIATICUM	2	4	3
2429	WBH 1753	2	4	7
2546	P. TRANSCAUCASICUM	2	4	5
2549	P. TRANSCAUCASICUM	2	4	2
2553	P. ARVENSE-GEORGIA	2	4	5
2554	P. SPECIOSUM	2	4	4
2563	P. SPECIOSUM	2	4	5
2563	P. SPECIOSUM	2	4	5
2603	P. SPECIOSUM-LIBYA	2	4	6
2611	3302 LINE 3/3	2	4	7
2625	3-25	2	4	7
2675	P. ABYSSINICUM	2	4	1
2743	RED STEM	2	4	5
3006	PIG 16	2	4	3
3019	KEERAU	2	4	4
3019	KEERAU	2	4	4
3022	TWISTED TENDRILS-Twt	2	4	4
3112	Katmandu Black	2	4	4
36	EMERALD GEM	3	1	6
63	NORRLANDS SUGAR PEA	3	1	3
206	P.SATIVUM IRCUTIANUM GOV.	3	1	5
287	P.SATIVUM-ETHIOPIA	3	1	3
344	SERPETTE	3	1	7
364	DE OBIDOS	3	1	7
462	HYOGO SUGAR	3	1	3
482	FACETA	3	1	4
591	MAJOWY	3	1	7
593	EXPRESS ALASKA	3	1	4
651	MAIPERLE	3	1	2
667	BULAVA	3	1	6
669	EXPRESS	3	1	4
672	MAIKONIG	3	1	7
673	MAIKONIGIN	3	1	4
674	ECLIPSE	3	1	5
675	ZWAANS ARANTI	3	1	7
687	KENTISH INVICTA	3	1	1
688	SPERBA	3	1	4
693	BROCHETTE PURPLE FLOWERED	3	1	5
730	SHTAMBOVYI 219	3	1	4
732	SHTAMBOVYI 180	3	1	1
759	HYBRIS	3	1	4
761	CHIPEAU	3	1	4
772	CAMBRIDGE MULTIFOLD	3	1	7
775	P.SATIVUM	3	1	4
859	MIDINETTE	3	1	7
887	BLACK EYED SUSAN ROGUE	3	1	2
899	PURA	3	1	6
900	FLORIDA	3	1	2
947	P.SATIVUM-ENGLAND	3	1	4
969	P.SATIVUM-GERMANY	3	1	5
980	CISMINSKIJ-210	3	1	7
1083	P.SATIVUM-TURKEY	3	1	7
1175	MARX I3(ALASKA)	3	1	4
1191	MINNESOTA-108	3	1	7
1221	POL 3:af	3	1	7
1251	LAMPRECHT 375	3	1	3
1275	ALLROUND	3	1	5
1341	WBH 1120	3	1	4
1353	WBH 1094	3	1	5
1353	WBH 1094	3	1	5
1369	P.SATIVUM-INDIA	3	1	7
1383	MARX LINE I3	3	1	4
1421	74-SN3	3	1	4
1592	P.SATIVUM-ETHIOPIA	3	1	7
1602	P.SATIVUM-ETHIOPIA	3	1	1
1603	P.SATIVUM-ETHIOPIA	3	1	4
1605	P.SATIVUM-ETHIOPIA	3	1	4
1610	P.SATIVUM-ETHIOPIA	3	1	4
1612	P.SATIVUM-ETHIOPIA	3	1	1
1622	P.SATIVUM-ETHIOPIA	3	1	1
1650	P.SATIVUM-ETHIOPIA	3	1	1
1661	P.SATIVUM-ETHIOPIA	3	1	1
1667	P.SATIVUM-ETHIOPIA	3	1	3
1668	P.SATIVUM-ETHIOPIA	3	1	1
1677	P.SATIVUM-ETHIOPIA	3	1	5
1678	P.SATIVUM-ETHIOPIA	3	1	7
1718	BROCHETTE ROUND	3	1	5
1940	P.SATIVUM-ETHIOPIA	3	1	5
1950	P.SATIVUM-ETHIOPIA	3	1	4
1986	P.SATIVUM-ETHIOPIA	3	1	1
2010	TRACER	3	1	4
2011	GARFIELD	3	1	4
2015	ALASKA	3	1	7
2030	HJA 52076-af	3	1	7
2036	PIKA	3	1	6
2039	PANU	3	1	4
2044	P. BOTANICA	3	1	7
2046	CATRICO-J	3	1	3
2147	P.SATIVUM WATERLOOENSIS	3	1	7
2180	UNIFOLIATA-uni	3	1	1
2226	ULADOVSKIJ 6	3	1	4
2347	BAI WAN DOU 049	3	1	5
2387	P.SATIVUM-ETHIOPIA	3	1	7
2586	P. SATIVUM	3	1	7
2587	P. SATIVUM	3	1	3
2588	P. SATIVUM	3	1	2
2591	P. SATIVUM	3	1	7
2592	P. SATIVUM	3	1	5
2593	P. SATIVUM	3	1	7
2598	P. SATIVUM	3	1	3
2707	K. 1150	3	1	1
2751	LONG INTERNODE	3	1	6
3005	PENNANT	3	1	7
175	P.SATIVUM-ETHIOPIA	3	2	2
210	LUCKNOW BONIYA	3	2	2
211	LUCKNOW BONIYA	3	2	2
337	METEOR	3	2	2
338	SUGAR PEA(FOGWILLS)	3	2	2
340	CARTERS DWARF SUGAR	3	2	2
341	CHEMIN LONGUE	3	2	2
353	CHEMIN LONG HATIF	3	2	1
355	CHEMIN LONG	3	2	2
454	PREPERFECTION	3	2	1
464	BLACK EYE	3	2	1
494	815	3	2	1
637	KOLBFULLER ZWR9	3	2	1
638	KOLBFULLER ZWR9	3	2	1
645	AVIATOR	3	2	1
654	P. SATIVUM -UNKNOWN	3	2	2
659	MANGETOUT DE 40-JOURS	3	2	2
660	ONSA	3	2	2
664	ALASKA DWARF	3	2	2
678	CLIPPER	3	2	1
680	MIGNON	3	2	2
681	VOLANTAISE CLAUSE	3	2	1
683	RIESEN MAI	3	2	2
689	WELCOME	3	2	2
735	GREITUKIA	3	2	1
781	LAXTON SUPERB	3	2	1
817	WISCONSIN-711	3	2	2
826	DICHOTOMIC STEM-bif	3	2	2
854	NARROW LEAVES dim-1	3	2	2
855	CHLOROPHYLL MUTANT	3	2	2
879	PILOT ROGUE	3	2	2
892	KINNAURI LOCAL ROGUE	3	2	1
893	KINNAURI LOCAL ROGUE	3	2	1
918	CHLOROTICA-chi	3	2	2
941	SPIKET	3	2	2
975	P.SATIVUM-COSTA RICA	3	2	1
1079	P.SATIVUM-TURKEY	3	2	1
1184	PRIEKULSKIJ-341-def	3	2	1
1187	ELEGANTE	3	2	2
1354	WBH 1309	3	2	2
1359	CHAMPION OF ENGLAND	3	2	2
1416	ERECTOIDES-lk	3	2	1
1651	P.SATIVUM-ETHIOPIA	3	2	2
1777	ST.NICOLAS	3	2	1
2013	IMPROVED CAMPBELL SCOTCH	3	2	1
2214	ALASKA 81	3	2	2
2220	GP 35	3	2	1
2228	IREGI P3	3	2	2
2229	IREGI P3	3	2	2
2230	IREGI P1	3	2	2
2249	IZUMRUD(=EMERALD)	3	2	2
2273	ORLEX	3	2	2
436	ALASKA-144	3	3	0
531	ALASKA-14A	3	3	0
1495	P.SATIVUM-HINDUKUSCH	3	3	0
2590	P. SATIVUM	3	3	0
186	WIRAIG	3	4	5
226	P. ABYSSINICUM	3	4	1
754	GR.SEEDED PROFUSION	3	4	5
938	EMISHA	3	4	5
1394	NADDBO	3	4	5
1683	P.SATIVUM-ETHIOPIA	3	4	5
1951	P.SATIVUM-CHINA	3	4	1
3003	P.SATIVUM-INDIA	3	4	5	Poor trace
978	TKOROSPELYJ-16	4	1	6
167	P.SATIVUM-ETHIOPIA	4	1	7
169	P.SATIVUM-ETHIOPIA	4	1	4
174	P.SATIVUM-ETHIOPIA	4	1	7
240	P.SATIVUM-ETHIOPIA	4	1	3
301	TELEGRAPH	4	1	3
372	POIS GRIS D'HIVER	4	1	4
465	FRENCH SUGAR	4	1	4
469	TLETA	4	1	4
562	KALIFE	4	1	5
566	OBERON	4	1	2
602	ALASKA-423	4	1	4
657	MANSHOLTS IVORA	4	1	1
658	MANSHOLTS DOLFIJN	4	1	6
690	GULIVER	4	1	7
717	MANSHOLTS IVORA	4	1	1
718	OMEGA-WAXLESS	4	1	2
724	HEEMANNS	4	1	2
725	NEOPLASTIC POD-Np	4	1	5
755	KING TUT	4	1	3
782	MARTUS	4	1	3
800	P. ELATIUS	4	1	7
811	AUREOOL ( DUN PEA)	4	1	1
813	YELLOW POLLEN-yp	4	1	7
838	OBOVATUS-obo	4	1	6
886	GREENGOLT ROGUE	4	1	7
908	CHLOROTICA-chi	4	1	5
927	PILOT ROGUE	4	1	6
952	KOROZA	4	1	2
953	731497-731499	4	1	7
961	P.SATIVUM-TURKEY	4	1	7
963	P.SATIVUM-TURKEY	4	1	7
970	P.SATIVUM-HOLLAND	4	1	1
972	UMBELLATA PURP.FLD.ACACIA	4	1	4
973	P.SATIVUM-USA	4	1	1
977	EROICA	4	1	7
1014	MARO ROGUE	4	1	4
1038	P.SATIVUM-TURKEY	4	1	7
1173	ERVILHE CASUSA	4	1	7
1228	WELLENSIEK'S DOMINANT	4	1	7
1318	PRIMAGOLT	4	1	3
1368	P.SATIVUM-TURKEY	4	1	7
1386	EXTRA RAPID ROGUE	4	1	1
1397	B18-535:ARG	4	1	3
1587	P.SATIVUM-ETHIOPIA	4	1	6
1590	P.SATIVUM-ETHIOPIA	4	1	1
1706	CLAMART x P.ELATIUS	4	1	7
1710	MUMMY BICOLOUR	4	1	1
1711	FRENCH SUGARxMUMMY BICOL.	4	1	6
1741	FIELD PEA	4	1	1
1824	COCHLEARIS-coch	4	1	4
1827	P.SATIVUM-SPAIN	4	1	7
1836	ARVEJO	4	1	7
1842	CNPH 16-81 CV	4	1	4
1858	WELLENSIEK'S-aw	4	1	1
1860	CERISE-ce,CR	4	1	4
1960	P.SATIVUM-ETHIOPIA	4	1	7
2047	CATRICO-SS	4	1	6
2048	CATRICO-SSCO	4	1	4
2054	VERDE LEBU	4	1	4
2142	P. AXIPHIUM	4	1	1
2143	P. AXIPHIUM	4	1	6
2144	P. AXIPHIUM	4	1	7
2145	P. AXIPHIUM	4	1	3
2166	PETALOSUS-pe	4	1	4
2254	MALEN'KII	4	1	4
2292	WELLENSIEK'S MEDIUM DWARF	4	1	2
2308	WELLENSIEK'S EARLY DWARF	4	1	4
2329	PROGRETA	4	1	5
2436	VINCO	4	1	1
2452	ZELKA	4	1	3
2481	GRUNO	4	1	1
2570	P. AXIPHIUM	4	1	2
2696	P. SATIVUM-cry<s	4	1	6
2725	MEDIUM TALL	4	1	6
2780	MICROCYPTODWARF	4	1	6
3118	Bean Pea	4	1	1
3119	Eat All	4	1	4
3186	BLACK PEA	4	1	7
1552	P.SATIVUM-ETHIOPIA	4	2	2
2304	NAIN DE GRACE(TEZ)	4	2	1
15	WBH 1458	4	2	1
56	WBH 1080	4	2	1
152	NILSSONS-N3	4	2	1
179	P.SATIVUM-ETHIOPIA	4	2	2
305	FELTHAM FIRST	4	2	2
307	PILOT	4	2	2
349	KELVEDON TRIUMPH	4	2	2
409	BIG BEN	4	2	2
409	BIG BEN	4	2	2
416	SURPRISE [HURST]	4	2	2
460	TARGET	4	2	2
473	MARKET GEM	4	2	2
516	MARO	4	2	2
516	MARO	4	2	2
559	VOLONTAIRE	4	2	1
561	DA 1647	4	2	2
650	PILOT	4	2	2
696	DWARF PURPLE PODDED	4	2	2
698	IC 700	4	2	1
723	PRIMEX	4	2	2
822	DESYNAPTIC-ds	4	2	2
824	GOTTSCHALK-68C	4	2	2
828	MAXIMO-REDUCTUS-mare	4	2	1
884	FELTHAM FIRST ROGUE	4	2	2
888	LAXTON SUPERB ROGUE	4	2	1
925	FELTHAM FIRST ROGUE	4	2	1
926	MARKET GEM ROGUE	4	2	2
931	TELEGRAPH ROGUE	4	2	2
962	P.SATIVUM-TURKEY	4	2	2
974	PURPLE PODS	4	2	2
1027	RAMTO	4	2	2
1041	THE LINCOLN	4	2	1
1042	KING TUT	4	2	2
1219	HJA 51277-af	4	2	2
1224	POL 13:big seed	4	2	2
1257	CAPUCINORUM KAPUZINER	4	2	2
1338	P.SATIVUM-KASHMIR	4	2	2
1352	P.SATIVUM-TURKEY	4	2	1
1373	ACACIA MARO	4	2	2
1591	P.SATIVUM-ETHIOPIA	4	2	2
1714	DAISY x PURPLE POD	4	2	2
1715	SABRE	4	2	1
1722	AMSTERDAM GRY.ERLY.CAPUCIN	4	2	2
1886	P.SATIVUM-ETHIOPIA	4	2	1
2334	KLEINS	4	2	1
2366	NAIN MANGETOUT BEURRE	4	2	1
2399	EARLY BIRD	4	2	2
2623	PRINCESS	4	2	2
2761	ELONGATA	4	2	1
2986	NARROW LEAF BASE-nlb	4	2	2
3110	Forty First	4	2	2
836	MAXIMO-REDUCTUS-mare	4	3	1
837	MAXIMO-REDUCTUS-mare	4	3	1
976	P.SATIVUM-HOLLAND	5	1	7
2050	OJO NEGRO	5	1	5
695	PURP.PODDED GREEN BACK	5	2	2
2439	FORTUNE	5	2	2
2423	P.SATIVUM ARVENSE		1	7
2632	PISUM SATIVUM-fn,Fna		1	3
2789	RIL 15x399_02		1	7
2792	RIL 15x399_05		1	3
2794	RIL 15x399_07		1	1
2795	RIL 15x399_08		1	3
2804	RIL 15x399_19		1	5
2807	RIL 15x399_22		1	4
2810	RIL 15x399_25		1	1
2566	P. AXIPHIUM		2	1
2793	RIL 15x399_06		2	1
2796	RIL 15x399_09		2	2
2797	RIL 15x399_11		2	1
2798	RIL 15x399_12		2	1
[truncated: 16 more rows]

## Sheet: Wrinkled - ins
JI no LINE	NAME	Seed appearance	Group	Sub-group	ins not present peak	ins present peak
318	AMERICAN WONDER	6	1	7	1
987	JUBILEJNYJ-62	6	1	7	1
1599	P.SATIVUM-ETHIOPIA	6	1	1	1
1690	P.SATIVUM-ETHIOPIA	6	1	2	1
2362	P.SATIVUM-ETHIOPIA	6	1	7	1
320	WYOLA	7	1	2	1
347	KELVEDON WONDER	7	1	5	1
352	EARLY FREEZER	7	1	2	1
508	VEDETTE	7	1	2	1
565	BONITA	7	1	7	1
568	DISKO	7	1	4	1
601	ALASKA SWEET	7	1	7	1
1156	MINNESOTA EARLY SWEET	7	1	7	1
1157	MINNESOTA EARLY SWEET	7	1	6	1
1323	RIDCOVERT	7	1	2	1
1342	WBH 1455	7	1	4	1
1408	X78125-sbm/ALASKA-4683	7	1	4	1
1833	P.SATIVUM-SPAIN	7	1	4	1
2109	ALLSWEET	7	1	7	1
2302	B76-197 (STRATAGEM)	7	1	4	1
2310	PANGA	7	1	3	1
2315	ME STOP MUTANT 12824	7	1	6	1
2368	PACEMAKER	7	1	3	1
2369	ROCKET	7	1	7	1
2502	REGINA	7	1	3	1
335	SUTTONS EARLY GIANT ROGUE	6	2	2	1
351	SCOUT	6	2	2	1
399	CENNIA	6	2	1	1
528	ALLSWEET STRAIN-11	6	2	2	1
567	CENTURION	6	2	2	1
569	CITATION (WV-100F)	6	2	1	1
944	FURORE	6	2	2	1
2462	KNIGHTS MARROW	6	2	1	1
299	PEERLESS	7	2	1	1
311	GRADUS	7	2	2	1
315	GLADSTONE	7	2	1	1
316	LITTLE MARVEL	7	2	2	1
317	FILLBASKET	7	2	1	1
319	PERFECTED FREEZER-70A	7	2	1	1
326	ONWARD	7	2	1	1
327	ONWARD	7	2	1	1
330	PEERLESS ROGUE	7	2	1	1
332	HUNDREDFOLD	7	2	2	1
343	ONWARD	7	2	1	1
345	GLADSTONE	7	2	1	1
361	TELEFONE DE TREPAR	7	2	1	1
363	LINCOLN	7	2	2	1
481	MIGNON	7	2	2	1
492	POSTILLON	7	2	2	1
612	PERFECTION-340-40	7	2	1	1
779	P.SATIVUM	7	2	2	1
1347	MAJAK	7	2	1	1
1417	ERECTOIDES-lk	7	2	1	1
2107	CENNIA	7	2	1	1
2110	KEBBY	7	2	2	1
2111	PACEMAKER	7	2	2	1
2330	WITHAM WONDER	7	2	2	1
2335	LAMM 111	7	2	2	1
331	ACHIEVEMENT	7	3	2	1
1391	WBH 2138-wp	9	1	2	1	1
2012	ALASKA 4683	7	1	4	1	1
871	ACHIEVEMENT ROGUE	6	4	4	1	1
1381	MURFET LINE 64	7	2	1	1	1
JI no LINE	NAME	Seed appearance	Group	Sub-group	ins peak-
458	SALOUT	7	1	7
483	DORLA	6	1	3
592	CUD KELWEDON	6	1	7
9	ACACIA DWARF	6	1	6
22	FRUHE GELBE THYRINGER	7	1	1
33	CRYPTO-DWARF-le,la,cry/c	7	1	4
46	WBH 1221	6	1	3
53	WBH 1515	6	1	3
73	WBH 1238	6	1	1
74	ALTERNO-MARMORATA-mex	6	1	4
75	WBH 1470	7	1	3
76	WBH 1471	6	1	1
77	WBH 1472	7	1	7
78	WBH 1473	7	1	3
82	P.SATIVUM-AFGHANISTAN	7	1	7
113	USATYJ	7	1	2
131	PROCUMBENS-pro	6	1	5
134	NAVICULA APERTUS-nap	6	1	5
141	B768-50-1	7	1	1
142	B768-369-20	6	1	1
144	B768-50-2	7	1	1
374	DA BEIRA	7	1	7
381	DA 265	7	1	1
392	DOUBLE ONE	7	1	7
395	VITALIS	7	1	7
396	NEW LINE PERFECTION	7	1	5
405	WITHAM WONDER DWARF	6	1	1
410	SLEAFORD SURPRISE	7	1	3
412	TEZIERLINDON	7	1	7
414	KELVEDON WONDER	7	1	7
420	NEW LINE PERFECTION	6	1	7
432	CORONET	7	1	3
440	ORFAC	6	1	3
444	NEW WALES	7	1	5
453	COMIRE	6	1	7
455	BETA	7	1	2
459	KESTREL	6	1	4
472	CORONA IMPERIALE	6	1	2
478	H 244-2	7	1	3
479	STERN	7	1	2
480	MINGOMARK	7	1	4
491	TRITON	6	1	7
493	NEPTUNE	7	1	4
496	405	7	1	3
498	EXCEL	7	1	3
503	PICKUP	7	1	5
520	EARLY PERFECTION-1322	7	1	5
527	EARLY SWEET-11	7	1	7
532	SMALL LATE CANNER	6	1	7
539	FREEZER-69	7	1	6
541	SURPRISE-60	7	1	4
543	PERFECTION	6	1	7
546	GOTTINGA	6	1	6
547	NEPTUNE	7	1	6
550	NZ 198	6	1	3
563	ARKEL	6	1	7
582	VITALETTE	6	1	7
585	WV-1080	6	1	5
586	WV-74F	6	1	2
590	NR-19	7	1	5
594	NIKE	6	1	5
595	NIKE-2	6	1	7
604	DAINTY	6	1	7
606	NEW LINE PERFECTION	7	1	2
610	NEW LINE PERFECTION	6	1	3
621	D.S.P.-51-1W	6	1	2
622	D.S.P.-35-3W	6	1	1
626	KELVEDON WONDER-18-1W	7	1	5
632	NAPO	7	1	7
639	DEBUT	7	1	7
640	WISCONSIN MERIT	6	1	4
661	GREGORIS	7	1	4
677	VELGA	6	1	7
722	SCHREIBERS PRIMATA	7	1	7
742	ASMER 012/65	7	1	1
743	ASMER 013/65	7	1	2
763	ESMERALDA	6	1	2
765	FREEZER-105	7	1	3
768	FREEZER-69	7	1	4
780	DA 1608	7	1	2
783	PLATINUM	7	1	7
784	SLEAFORD ORBITER	6	1	2
785	STIRLING	7	1	2
786	GREGORYS SURPRISE	6	1	4
789	PARADE	9	1	1
790	ELVIRA	7	1	5
798	WBH 5469	6	1	6
810	WINTER HARDY	6	1	1
814	MARX FASCIATED-fa	7	1	7
815	UNDULATIFOLIUS-un	7	1	6
827	P.SATIVUM-HOLLAND	7	1	7
834	MAXIMO-REDUCTUS-mare	7	1	7
835	MAXIMO-REDUCTUS-mare	7	1	4
911	CHLOROTICA-chi	6	1	4
914	XANTHA-xa-1	7	1	3
915	VIRIDIS?	7	1	2
943	TELEPHONE	7	1	7
1017	KELVEDON WONDER	7	1	7
1018	TEZIERIDEE	6	1	7
1020	CANICE(HURST)	7	1	4
1021	SLEAFORD ORBITER	7	1	6
1048	WIS-7102	7	1	7
1067	WSU-23	7	1	4
1069	WILTY-wil	7	1	7
1127	PI 164522	6	1	3
1142	ENGLISH WONDER	7	1	5
1145	EVERBEARING	7	1	2
1146	P.SATIVUM-RUSSIA	7	1	5
1159	NOTTS EXCELSIOR	6	1	7
1166	LOCK(VAN WAVEREN)	6	1	6
1168	PW 71-3815	6	1	5
1169	HORAL	6	1	6
1170	PRL 89-313	7	1	6
1176	MARX G11(K-TYPE)	7	1	7
1178	MARX I1-TYPE	7	1	7
1179	MARX G2-TYPE	7	1	6
1180	MARX G-TYPE	7	1	6
1189	GREENFEAST	7	1	5
1193	APULIA WRINKLED SEED	6	1	2
1220	POL 2:af	7	1	7
1227	VILMORINS ACACIA	6	1	5
1230	MURFET LINE 53:L	7	1	7
1231	MURFET LINE 58:ED	6	1	6
1232	MASSEY	6	1	7
1234	MURFET LINE 63:LHR	6	1	1
1235	MURFET LINE 64:ED	6	1	7
1236	MURFET LINE 65E:ED	6	1	5
1239	DSP/PMR	7	1	7
1243	NEW LINE E.PERF./PMR	6	1	7
1244	NEW LINE EARLY PERFECTION	6	1	7
1274	PERFECTION-447	7	1	3
1277	ASTERIX	7	1	2
1278	BEAGLE	7	1	3
1281	CANICE	7	1	5
1282	CASCADE	7	1	4
1284	COLWORTH SWIFT	7	1	4
1296	FERTIGOLT	7	1	3
1302	KARINA	7	1	7
1303	KELPRO	7	1	2
1306	LORINO	7	1	7
1308	MINOGOLT	7	1	3
1310	MOHAWK	7	1	7
1326	SCEPTRE	7	1	5
1334	TRIO	7	1	3
1335	VULCAN	7	1	1
1349	APULVINIC -apu-1	7	1	7
1375	MURFET LINE 53	7	1	4
1379	MURFET LINE 58	7	1	6
1385	RADIO PEA	7	1	6
1414	AVON	7	1	7
1415	CONWAY	6	1	4
1747	ALMIRES	9	1	7
1749	OFI	6	1	4
1752	H 639-4-1	6	1	2
1753	H 646-1-6	6	1	7
1771	WENSUM-af	6	1	5
1814	LP235/01/201-af	7	1	3
1862	P.SATIVUM	7	1	1
1874	PETIOLULATUS -apu-3	7	1	7
2081	P.SATIVUM	7	1	1
2083	P.SATIVUM	6	1	4
2093	P.SATIVUM	7	1	3
2176	ALTERNO-MARMORATA-mex	6	1	7
2217	POWDERY MILDEW RESISTANT	7	1	3
2262	KREUZUNGS NACHR	6	1	1
2291	HORSFORD	7	1	7
2404	MENUET	7	1	6
2405	CLARETTE	7	1	1
2412	QUINCY	7	1	7
2420	WINKOSSA	7	1	6
2451	P.SATIVUM-IRELAND	6	1	6
2465	OSU 564-3	6	1	4
2468	OSU 615-15	6	1	7
2490	BONNEVILLE	6	1	7
2504	SIMA	7	1	6
2578	P. SPECIOSUM	7	1	7
2579	P. SPECIOSUM	7	1	7
2615	ZAFFIRO	7	1	2
2626	5-11	7	1	7
2628	RT-2	7	1	3
2682	ACACIA	7	1	7
2684	WITHAM WONDER	7	1	4
2694	K.437	7	1	6
2708	K.1195	6	1	3
2717	K.1254	6	1	4
2728	K.1182	6	1	7
2734	L.65	7	1	6
2741	BFA/105	7	1	2
2782	L.64	7	1	6
3072	OK4	7	1	7
3077	OK12	7	1	2
3083	OK27	7	1	7
3084	DRC	7	1	3
3092	OK26	7	1	7
3113	Jeyes	9	1	7
41	DW.JOHNSONS EMPIRE	7	2	2
366	MARVILLA DA AMERICA	6	2	1
433	SPRITE	7	2	1
435	WISCONSIN PERFECTION	7	2	1
449	THOMAS LAXTON	6	2	2
456	COOLWONDER	7	2	1
509	JET	7	2	2
1155	LAXTONIAN	6	2	2
1196	MISOG-1:st	6	2	1
1199	MISOG-1:af,tl	6	2	1
3114	Grave Digger	9	2	1
10	LATIFOLIUM(DWARF)-lat	7	2	2
11	CRISPA-cri	7	2	2
27	FIELD PEA-SUDAN	7	2	2
31	WITHAM WONDER	6	2	2
32	ACACIA-tl<pet	6	2	2
37	LAMM 47	6	2	2
38	LAMM 51	6	2	2
61	WBH 761	6	2	2
70	INFECUNDA -re	7	2	1
72	CHLOROPHYLL-CHIMERIC	7	2	2
114	L 5618-af,tl	7	2	2
136	INFECUNDA -re	6	2	1
183	KHADRAA	7	2	1
194	AROUS EL SHOAG	7	2	2
195	AROUS EL SHOAG	7	2	2
202	THOMAS LAXTON ROGUE	7	2	1
297	THOMAS LAXTON	6	2	2
298	DAISY	7	2	2
300	SUTTONS EARLY GIANT	7	2	2
302	HUNDREDFOLD	7	2	2
303	GRADUS	7	2	2
304	SELECTED DUKE OF ALBANY	7	2	2
309	IMPROVED HARBINGER	7	2	2
310	ONWARD	7	2	1
312	ACHIEVEMENT	7	2	2
313	DUKE OF ALBANY	7	2	2
314	SUTTONS HUNDREDFOLD	7	2	2
324	LAXTONS PROGRESS	7	2	2
325	PIONEER	7	2	2
335	SUTTONS EARLY GIANT ROGUE	7	2	2
367	TELEFONE ANA	7	2	2
375	MEIA PALHA NACIONAL	7	2	1
376	LINCOLN	6	2	2
382	DA 1608	7	2	1
383	ALMA	7	2	2
385	HONEY	7	2	2
387	VENUS	7	2	1
388	URGENTA	6	2	2
389	ENGLISH WONDER	7	2	2
393	SHARPES 777	6	2	1
394	KELVEDON WONDER	7	2	1
397	SUTTONS LITTLE MARVEL	7	2	2
400	FAMOUS	7	2	1
401	FROSTY	7	2	2
402	JADE	7	2	1
403	FRAZER	7	2	2
404	MID FREEZER	7	2	2
406	SMALL SIEVE FREEZER	7	2	1
407	VICTORY FREEZER	7	2	2
408	MULTIFREEZER-102	7	2	1
413	FREEZER-989	7	2	2
415	PERFECTED FREEZER-70A	7	2	1
417	LINCOLN	7	2	2
418	ENGLISH WONDER	7	2	2
419	CANNERS PERFECTION	6	2	1
421	WITHAM WONDER DWARF	6	2	2
426	SIEGERIN	6	2	2
427	SPARKLE	7	2	1
428	JOHNSONS FREEZER	7	2	1
430	GREENSHAFT	7	2	2
431	WV 162F	7	2	2
434	COMMANDO	6	2	1
437	NEW ERA	7	2	1
438	NEW SEASON	7	2	1
439	MYZAR	7	2	2
441	PUGET	7	2	1
442	SKAGIT	7	2	2
443	SULTAN	7	2	1
445	NEW ERA	6	2	1
446	WISCONSIN-183	6	2	1
447	PERFECTION WR	7	2	1
448	PROGRESS NO 9	6	2	1
450	ONWARD	7	2	1
451	A-100	6	2	1
452	SLEAFORD KESKO	7	2	1
471	TARGET	7	2	2
474	NEPTUNE	6	2	1
475	H 302-2	7	2	1
484	K51-532	6	2	2
485	LARK	7	2	1
488	LAUREL	7	2	1
489	ALPINE	6	2	1
490	PERFA	7	2	1
500	GALAXIE	7	2	1
501	TEZIERIDEE	6	2	1
504	GREENFEAST	7	2	2
505	FREEZ-ELITE	6	2	2
506	PUGET-86-64	7	2	1
507	FREEZER-69	7	2	2
510	MULTIFREEZER-102	6	2	1
511	NUGGET	7	2	2
512	LARK	7	2	2
513	OLYMPIC A	7	2	1
514	SLEAFORD SUNRISE-78-65	6	2	2
517	S-49	7	2	1
518	B52-1	6	2	1
519	PERFECTION-317	6	2	1
521	C.R.PERFECTION(CRE)	7	2	1
522	EARLY HARVEST	7	2	1
523	MIDSEASON FREEZER	6	2	2
524	FREEZER-69	7	2	2
525	DARK GREEN PERFECTION	6	2	2
526	SURPRISE-60	7	2	1
529	EARLY PERFECTION-11	6	2	1
533	PERFECTED FREEZER-60	6	2	2
534	PERFECTED WALES	7	2	2
535	FRASER A	6	2	2
536	OLYMPIC A	6	2	1
538	ST102-69	6	2	1
540	PERFECTED FREEZER-70A	7	2	2
542	MULTIFREEZER-410	7	2	2
544	CORNEL	7	2	2
548	CADET	6	2	1
551	NUWEL	6	2	1
552	RIVALIN NZ51	6	2	1
553	EXCELLENZ	6	2	2
554	SIEGERIN	6	2	1
555	KONSERVANDA	7	2	2
570	ESQUIRO (WV-157F)	6	2	2
571	WV-160F	7	2	2
572	WV-183F	6	2	1
573	WV-192F	7	2	1
578	PERFECTION-3040	6	2	1
579	PRIDE	7	2	2
580	SUN VALLEY	6	2	2
581	FRIDOL	6	2	1
583	MINARETTE	6	2	1
584	RECETTE (C-4)	6	2	2
587	WV-69F	6	2	1
588	IHAR ?	6	2	2
589	LINCOLN	6	2	2
597	ACE	7	2	1
599	EUREKA	7	2	1
600	EARLY FROSTY	7	2	2
603	GALAXIE	7	2	1
605	FREEZONIAN	7	2	2
607	EARLY PERFECTION-3040	7	2	1
608	PERFECTION-326	7	2	1
609	PRIDE	7	2	2
611	WASATCH	7	2	1
613	PERFECTED FREEZER	6	2	1
615	IGLOO	7	2	2
619	ALDERMAN-10-3W	7	2	2
620	FROSTY-66-1W	6	2	1
623	EARLY ONWARD-88-12W	6	2	1
624	VICTORY FREEZER-79-5W	7	2	2
625	FREEZ-ELITE-55-60T	6	2	2
627	FREEZER-90-2W	7	2	1
628	W M R LINCOLN-45-1W	6	2	2
629	PROGRESS-9-67-14W	6	2	2
630	FOLI	6	2	2
631	TAFERLREUDE	7	2	2
648	ADMIRAL BEATTY	7	2	2
649	ADMIRAL BEATTY	6	2	2
652	BURPEANA	7	2	2
653	MIRACLE	7	2	2
656	GLACIER	7	2	2
662	RAPID	7	2	1
663	ZSEGALOV	6	2	2
665	LANCASHIRE LAD	6	2	2
666	HERMA	7	2	1
668	CHRESTENSENS GLORIOSA	7	2	2
670	MONARCH	6	2	1
676	COMBIA	7	2	2
684	OVOSNOJ LUSALINJ TOMASLA	6	2	1
685	MARIZA	7	2	2
686	CLIMAX	7	2	2
719	HERMA	6	2	1
720	MAIENMARK	7	2	2
721	EXCELSIOR	6	2	1
726	B265-1347-1	7	2	2
727	B265-1347-2	7	2	1
728	B265-1347-4	7	2	2
729	B265-1347-5	7	2	1
731	SHTAMBOVYI 3-31	7	2	2
733	RANNII KONSERVNYI 2021	7	2	2
737	ASMER 007/65	7	2	1
738	ASMER 008/65	6	2	1
739	ASMER 009/65	6	2	1
740	ASMER 010/65	6	2	1
741	ASMER 011/65	7	2	1
744	ASMER 015/65	7	2	1
745	ASMER 017/65	6	2	1
747	ASMER 019/65	7	2	1
748	P.SATIVUM-CANADA	7	2	1
764	FREEZER-39	7	2	2
766	CANTERBURY FREEZER-4	7	2	2
767	FROSTY FREEZER	7	2	1
769	FREEZER-203	7	2	1
770	CANNER-263	6	2	1
771	CANNER KING	7	2	1
774	EARLY FLOWERING	7	2	1
788	HISTON KING SIZE	9	2	2
799	GOLDKONIG	7	2	2
802	WINGES-37-red1-1	6	2	2
818	WBH 1355	6	2	2
829	MAXIMO-REDUCTUS-mare	7	2	1
830	MAXIMO-REDUCTUS-mare	7	2	2
832	MAXIMO-REDUCTUS-mare	7	2	1
853	P.SATIVUM-USA	7	2	2
858	ESQUIRE	6	2	2
868	IMPROVED HARBINGER ROGUE	7	2	2
869	ONWARD ROGUE	7	2	1
870	GRADUS ROGUE	6	2	2
872	DUKE OF ALBANY ROGUE	7	2	1
873	SUTTONS HUNDREDFOLD ROGUE	7	2	2
875	PEA CONSERVA ROGUE	6	2	1
876	LAXTONS PROGRESS ROGUE	7	2	2
877	PIONEER ROGUE	7	2	1
878	ONWARD ROGUE	6	2	1
881	ACHIEVEMENT ROGUE	7	2	2
882	HUNDREDFOLD ROGUE	7	2	2
889	DAISY ROGUE	6	2	2
891	GOLDKONIG ROGUE	7	2	2
922	HUNDREDFOLD ROGUE	7	2	2
923	GRADUS ROGUE	7	2	2
924	SEL.DUKE OF ALBANY	9	2	2
929	NUNHEMS 55/69	7	2	1
934	N.W.R.HYALITE	7	2	1
935	DELWICHE COMMANDO	7	2	1
940	91-1	6	2	2
942	HORAL	6	2	1
945	EARLY WALES	7	2	1
951	ALDERMAN	7	2	2
954	731497-731499	9	2	1
990	MIRAQUEEN	6	2	2
991	TRUMPET	7	2	1
1015	FROGEL	6	2	1
1019	BEAGLE(HURST)	7	2	2
1023	PIRI	7	2	2
1024	PATEA	7	2	2
1025	PUKE	6	2	2
1026	PANIA	7	2	2
1047	WIS-7101	7	2	1
1049	WIS-7103	6	2	1
1051	WIS-7105	7	2	1
1052	WIS-7106	7	2	1
1053	WIS-7107	7	2	1
1065	WSU-7	7	2	1
1066	WSU-12	7	2	2
1128	P.SATIVUM-INDIA	6	2	2
1136	SUTTONS DELICACY	7	2	2
1137	ROI DES MOELLES	7	2	2
1138	WEBB'S STOURBRIDGE MARROW	6	2	2
1139	DWARF CHAMPION	7	2	2
1140	MAYOR OF LEICESTER	7	2	2
1141	LANCASHIRE LAD	7	2	2
1143	SHERWOOD	7	2	2
1144	CHAMPION OF ENGLAND	7	2	2
1149	CODY	7	2	2
1150	EARLY GREEN SEEDED MARROW	7	2	2
1151	EARLY PERFECTION-4824	7	2	2
1154	HUNDREDFOLD	7	2	2
1158	NANKING	6	2	2
1160	P.SATIVUM-USA	7	2	1
1161	PERFECTION-512	7	2	2
1162	PREMIER GEM NO2	7	2	1
1164	DARANTIA KAIP	6	2	2
1167	MIRACLE (SUTTONS)	7	2	2
1171	P.SATIVUM-INDIA	7	2	1
1172	GREENSHAFT (SUTTONS)	7	2	2
1177	MARX I1-TYPE	7	2	1
1194	MISOG-1:CONVENTIONAL	6	2	1
1195	MISOG-1:af	6	2	1
1197	MISOG-1:tl	6	2	1
1198	MISOG-1:af,st	6	2	1
1200	MISOG-1:st,tl	7	2	1
1201	MISOG-1:af,st,tl	6	2	1
1202	MISOG-2:CONVENTIONAL	6	2	1
1203	MISOG-2:af	6	2	1
1204	MISOG-2:st	6	2	1
1205	MISOG-2:tl	6	2	1
1206	MISOG-2:af,st	6	2	1
1207	MISOG-2:af,tl	6	2	1
1208	MISOG-2:tl,st	6	2	1
1209	MISOG-2:af,st,tl	6	2	1
1210	ERYGEL	6	2	1
1216	ENGRESS	6	2	2
1225	JOF	7	2	2
1229	GREENFEAST	7	2	2
1237	SPRITE/PMR	6	2	1
1238	SPRITE	6	2	1
1240	DARK SKINNED PERFECTION	6	2	1
1241	NEW ERA/PMR	6	2	1
1242	NEW ERA	6	2	1
1247	74 410-2	7	2	1
1276	ARTIST	7	2	1
1279	BRIDGER	7	2	1
1280	CADRE	7	2	1
1283	CEP	7	2	2
1285	COLWORTH TERN	7	2	1
1286	CONURE	7	2	2
1287	CORFU	7	2	1
1288	CORMORANT	7	2	1
1289	DWARF DEFIANCE	7	2	2
1291	ELF	7	2	2
1292	ELSA	7	2	2
1293	ESPRIT	7	2	2
1297	FREE KICK	7	2	1
1298	FREEZER-37	7	2	2
1299	FRUMENTO	7	2	1
1301	HISTON MAINCROP	7	2	2
1304	KELVEDON CHAMPION	7	2	2
1305	KELVEDON CLIMAX	7	2	2
1309	MIRALITE	7	2	2
1311	MULTIDAN	7	2	1
1312	NUM	7	2	2
1313	NUWONDER	7	2	2
1315	PEGASUS	7	2	1
1316	PLUPERFECT	7	2	2
1319	PRINSA	7	2	2
1320	PRIMARK	7	2	1
1321	RUVIK	7	2	2
1322	RAYNES PARK	7	2	1
1324	RIDONIA	7	2	2
1325	RINCO	7	2	2
1327	SELWAY	7	2	2
1328	STOP	7	2	1
1329	SI TRIUMPH	7	2	1
1330	SUPERB	7	2	2
1331	TONKA	7	2	2
1332	TRINETTO	7	2	2
1333	TRINTELLA	6	2	2
1336	VIDA	7	2	1
1337	NO-52	6	2	1
1358	MUMMY PEA	6	2	1
1360	NEW SEASON	7	2	1
1361	NEW ERA	7	2	1
1362	D.S.P	7	2	2
1363	WSU-28	7	2	2
1364	WSU-23	7	2	2
1365	LITTLE MARVEL	7	2	1
1372	MUMMY PEA	7	2	1
1374	MARX K-LINE	7	2	1
1376	MURFET LINE 24(G'FEAST)	7	2	2
1377	MARX LINE I2	7	2	1
1380	MURFET LINE 63	7	2	1
1389	WBH 1775-wel	7	2	1
1390	MIRAGREEN	6	2	2
1393	WBH 2136	7	2	1
1404	X78006-sbm/DSP	7	2	1
1405	X78122-sbm/SCOUT	6	2	1
1412	MARLIN	6	2	2
1413	GRANT	7	2	1
1423	VR74-410-2	6	2	1
1516	P.SATIVUM-HINDUKUSCH	7	2	1
1517	P.SATIVUM-RUSSIA	6	2	2
1562	B277-457-1	6	2	1
1565	MID FREEZER	7	2	2
1566	ALMOTA	6	2	1
1567	EDISON	6	2	1
1568	CM-014F	7	2	1
1569	SWINGER	6	2	2
1570	SPIRIT	6	2	1
1571	GREEN SUGAR	6	2	1
1720	TELEPHONE GOLD. STRAW.	6	2	2
1721	ALDERMAN GOLD.STRAW.	6	2	1
1729	POINTED PODDED DWARF	7	2	2
1730	POINTED PODDED DWARF	6	2	2
1731	MULTIPOD POINTED PODDED	7	2	1
1732	STUMPY 3 PODDED 6FT.	7	2	2
1733	TRIPLE PODDED TALL POINTD	7	2	2
1734	STUMPY POD TALL MULTIPOD	7	2	1
1748	ANDES	6	2	1
1750	I 114/80	7	2	1
1751	I 116/80	6	2	1
1754	ERYGEL	7	2	1
1762	PALLA-af	6	2	1
1765	BIKINI-af	6	2	2
1766	BARTON-af,st	6	2	1
1767	EATON-af	6	2	2
1769	MELTON-af	6	2	1
1770	UPTON-af	6	2	1
1772	FILIGREEN-af	6	2	2
1773	WAV 27135-af	6	2	1
1779	NOVELLA-af	6	2	2
1780	TWIGGY-af	6	2	2
1781	QUINCY-st	6	2	1
1783	OREGON-605	6	2	1
1784	XP-F138-af	6	2	1
1823	NEW ERA	7	2	1
1829	NEGRER	7	2	2
1831	PESOL	7	2	2
1855	MAGNUM BONUM	7	2	1
2008	DARK SKINNED PERFECTION	7	2	2
2009	SCOUT	7	2	1
2016	B777-188:af,sil	6	2	1
2072	VIP	7	2	1
2076	MUMMY PEA	7	2	1
2108	ACE	7	2	1
2161	BURNT LEAF-bulf	7	2	1
2167	ANGUSTIFOLIUS-ang	7	2	1
2170	INFECUNDA -re	7	2	2
2184	ANGUSTIFOLIUS-ang	7	2	2
2187	ANGUSTIFOLIUS-ang	7	2	2
2198	ZELENA DOLINA	7	2	1
2219	GP 34	7	2	1
2221	GP 36	7	2	1
2271	B480-672-7:Wex,wex	7	2	1
2316	ME STOP CHLOR. MUTATION	7	2	1
2317	ME STOP MUTANT 12823	7	2	1
2336	CERES-led	7	2	2
2367	SHOW PERFECTION	6	2	2
2370	LUD	7	2	2
2371	LUD ROGUE	7	2	1
2374	MINI	7	2	1
2375	MINI 93	7	2	1
2388	A686-220-(4)	7	2	1
2392	86-2196	7	2	1
2393	86-2231	7	2	1
2394	86-2236	7	2	1
2397	PUGET	7	2	1
2398	GRANT	7	2	1
2400	GOLDENBERG AFILA-af	7	2	2
2401	FIT	7	2	2
2402	HENRIETTE	7	2	2
2403	CARAT	7	2	2
2407	IZUMRUNDYJ	7	2	1
2409	MARKADO	7	2	1
2410	CONWAY	7	2	1
2411	MENLO	7	2	1
2430	KELVEDON WONDER	6	2	1
2431	EARLY ONWARD	6	2	1
2433	SHASTA	6	2	2
2434	PUGET	6	2	1
2435	HURSTS GREENSHAFT	7	2	2
2437	SLEAFORD TRIUMPH	7	2	2
2463	OSU 547-29	6	2	1
2464	OSU 559-29	6	2	1
2466	OSU 584-16	6	2	1
2467	OSU 589-12	6	2	1
2483	WANDO	7	2	1
2497	E135F (sym-13,NOD+,FIX-)	7	2	2
2498	FEW NODULES sym-5	7	2	1
2499	SPARKLE	7	2	1
2500	BORNELLA	7	2	2
2501	BORETTA	7	2	1
2503	UNDINE	7	2	1
2505	PSM 1.162-90	7	2	2
2506	NZ 6320	7	2	2
2507	PSM 7.155-88	7	2	1
2508	PSM 7.158-89	7	2	1
2509	JUVEL	7	2	2
2595	P. SATIVUM	7	2	2
2596	P. SATIVUM	6	2	2
2597	P. SATIVUM	6	2	1
2614	DIAMANTE	7	2	1
2616	SPARKLE E107-brz	7	2	2
2618	SPANISH SKYSCRAPPER	7	2	1
2619	MULTIVIRAL RESISTANT	7	2	1
2620	SUNDANCE II	7	2	1
2633	FEW NODULES-sym-17	7	2	1
2634	LOW NODULATION sym-5	7	2	1
2660	MULTI-MARKER STOCK 96	7	2	2
2664	MULTI-MARKER STOCK 112	7	2	2
2687	TEILWACHSIG-wlo	7	2	2
2690	AIR SPACE	7	2	2
2699	LATIOR	7	2	2
2702	CHLOROTICA-chi-1	7	2	1
2711	K.803	7	2	2
2719	1 wr 33-5-3/65	7	2	2
2722	ONWARD	7	2	1
2723	ONWARD ROGUE	7	2	1
2730	LINE C 75-27	7	2	2
2737	GREENFEAST	7	2	2
2738	INTERM. CHLOROPHYLL	7	2	2
2740	APULVINIC	7	2	1
2777	OLSTERN	7	2	2
2787	BONNEVILLE	7	2	2
3007	SPARKLE, R72-sym9	7	2	1
3008	SPARKLE, E151-sym15	7	2	1
3009	SPARKLE, R50-sym16	7	2	1
3016	TRISTAR	7	2	1
3027	SPARKLE, E69 sym7	7	2	1
3028	SPARKLE, R25 sym8	7	2	1
3029	SPARKLE, E54 sym18	7	2	1
3047	SPARKLE, N24 sym-11	7	2	1
3048	SPARKLE, NEU5 sym-19	7	2	1
3085	SPARKLE dgl	7	2	1
3087	CHALLIS	7	2	1
3088	GRANADA	7	2	1
3116	Prew's Special	7	2	1
3154	P. SATIVUM	7	2	2
3174	SPARKLE, N15	7	2	1
43	SLENDER-le,la,cry/s	6	3	0
59	TENUIFOLIUS-ten	6	3	0
122	OLYMPIA 1	6	3	0
476	H 311-2-1	6	3	0
477	H 163-3	7	3	0
499	NUWEL	7	3	0
515	853-64	7	3	0
545	GLORIOSA	6	3	2
564	SENATEUR	6	3	2
736	ASMER 006/65	7	3	1
746	ASMER 018/65	7	3	1
806	NAVICULA APERTUS-nap	7	3	1
910	CHLOROTICA-chi	7	3	1
1252	GUISANTE SENADOR	6	3	0
1294	FEK	7	3	0
1317	PRIMADAN	7	3	0
1378	MARX LINE I1	7	3	0
1384	MARX LINE G2	9	3	0
1572	PAYETTE	7	3	1
1737	C481-392-4:sbm-wlo	7	3	0
2627	RT-1	7	3	0
2077	P.SATIVUM-SUDAN	7	4	1
804	P.TIBETANICUM	6	4	4
871	ACHIEVEMENT ROGUE	6	4	4
907	TERMINALIS-alt	7	4	4
1214	TRIANON	7	4	1

## Sheet: Marrowfat sort
Plant number	Coord	JI no LINE	NAME	Seed appearance
17	A03	tg_JI 773_1	RANGER	4
18	B03	tg_JI 773_2	RANGER	4
11	C02	tg_JI 457_1	KONFRIX	4
12	D02	tg_JI 457_2	KONFRIX	4
5	E01	mc_JI 333_1	KELVEDON TRIUMPH	4
6	F01	mc_JI 333_2	KELVEDON TRIUMPH	4
13	E02	tg_JI 614_1	ICER-95	4
14	F02	tg_JI 614_2	ICER-95	4
21	E03	tg_JI 840_1	LAMM 19	4
22	F03	tg_JI 840_2	LAMM 19	4
23	G03	tg_JI 841_1	LAMM 19	4
24	H03	tg_JI 841_2	LAMM 19	4
29	E04	tg_JI 883_1	KELVEDON TRIUMPH ROGUE	4
30	F04	tg_JI 883_2	KELVEDON TRIUMPH ROGUE	4
35	C05	tg_JI 928_1	KELVEDON TRIUMPH ROGUE	4
36	D05	tg_JI 928_2	KELVEDON TRIUMPH ROGUE	4
37	E05	tg_JI 1152_1	GIANT STRIDE	4
38	F05	tg_JI 1152_2	GIANT STRIDE	4
39	G05	tg_JI 1153_1	P.SATIVUM-USA	4
40	H05	tg_JI 1153_2	P.SATIVUM-USA	4
45	E06	tg_JI 1339_1	ERVILE COLOSSAL DELICE	4
46	F06	tg_JI 1339_2	ERVILE COLOSSAL DELICE	4
47	G06	tg_JI 1738_1	C481-393-1:sbm-wlo	4
48	H06	tg_JI 1738_2	C481-393-1:sbm-wlo	4
51	C07	tg_JI 2040_1	WILLIAM RICHARDSON	4
52	D07	tg_JI 2040_2	WILLIAM RICHARDSON	4
53	E07	mc_JI 2318_1	WELLENSIEK'S EARLY MUTANT	4
54	F07	mc_JI 2318_2	WELLENSIEK'S EARLY MUTANT	4
55	G07	tg_JI 2479_1	KNIGHTS DWARF WHITE	4
56	H07	tg_JI 2479_2	KNIGHTS DWARF WHITE	4
57	A08	mc_JI 3109_1	Purple Podded	4
58	B08	mc_JI 3109_2	Purple Podded	4
3	C01	tg_JI 279_1	P.SATIVUM-ETHIOPIA	4
4	D01	tg_JI 279_2	P.SATIVUM-ETHIOPIA	4
19	C03	tg_JI 809_1	WINTER HARDY	4
20	D03	tg_JI 809_2	WINTER HARDY	4
1	A01	tg_JI 140_1	B668-1057	4
2	B01	tg_JI 140_2	B668-1057	4
7	G01	tg_JI 422_1	CANNER 99GS	4
8	H01	tg_JI 422_2	CANNER 99GS	4
9	A02	tg_JI 429_1	SUPERFECTION	4
10	B02	tg_JI 429_2	SUPERFECTION	4
15	G02	tg_JI 641_1	KRONENERBSE	4
16	H02	tg_JI 641_2	KRONENERBSE	4
25	A04	tg_JI 844_1	NILSSONS ANGUSTIFOLIA	4
26	B04	tg_JI 844_2	NILSSONS ANGUSTIFOLIA	4
27	C04	tg_JI 874_1	THOMAS LAXTON ROGUE	4
28	D04	tg_JI 874_2	THOMAS LAXTON ROGUE	4
31	G04	tg_JI 909_1	TERMINALIS XANTHA-xat	4
32	H04	tg_JI 909_2	TERMINALIS XANTHA-xat	4
33	A05	tg_JI 912_1	CHLOROTICA-chi	4
34	B05	tg_JI 912_2	CHLOROTICA-chi	4
41	A06	tg_JI 1163_1	PRESIDENT WILSON	4
42	B06	tg_JI 1163_2	PRESIDENT WILSON	4
43	C06	tg_JI 1165_1	SUTTONS SHOW PERFECTION	4
44	D06	tg_JI 1165_2	SUTTONS SHOW PERFECTION	4
49	A07	tg_JI 1826_1	PESOL	4
50	B07	tg_JI 1826_2	PESOL	4

## Sheet: Summary
				Genetic structure gp
Round/dimpled/marrowfat appearance seeds	No.lines	No.round/dimples	No. marrowfat	Group 1	Group 2	Group 3	Group 4
Lines scored for +insertion (r)	71	42	29	28	37	2	4
Lines scored for + and -insertion (Het?)	8	6	2	4	2	1	1
Lines scored for -insertion (wt)	1934	1766	168	1195	381	86	272
Total	2013
				Genetic structure gp
Wrinkled appearance seeds	No.lines	Wrinkled		Group 1	Group 2	Group 3	Group 4
Lines scored for -insertion (wt)	59	59		4	54	1	0
Lines scored for + and -insertion (Het?)	4	4		2	1	0	1
Lines scored for +insertion (r)	716	716		195	495	21	5
Total	779	779
Lines scored as Heterozygotes	JI no LINE	NAME	Seed appearance	Group	Sub-group	tg seed phenotype
	2337	AMINO	1	1	5	Round and wrinkled
	2384	P.SATIVUM-ZAMBIA	1	1	7	All round
	2018	P.SATIVUM-LADAKH	2	4	3	All round
	2574	P. SPECIOSUM	2	2	2	Round and wrinkled
	2577	P. SPECIOSUM	2	2	2	Round and wrinkled
	384	ELWY	2	1	1	Round and wrinkled
	149	PELLEWS MERTON-1	4	3	0	Round and wrinkled
	1841	CNPH 642-83 CV	4	1	5	Dimpled
	871	ACHIEVEMENT ROGUE	6	4	4	Round and wrinkled
	2012	ALASKA 4683	7	1	4	All Wrinkled
	1381	MURFET LINE 64	7	2	1	All Wrinkled
	1391	WBH 2138-wp	9	1	2	All Wrinkled
