# Supplementary material for: Genetic Variation Controlling Wrinkled Seed Phenotypes in Pisum: How Lucky Was Mendel?
Source: Int J Mol Sci. 2017 Jun 6;18(6):1205. doi: 10.3390/ijms18061205 (PMC5486028; doi:10.3390/ijms18061205)
Supplement: Supplementary file 1 [file ijms-18-01205-s001.zip › ijms-196391-supplementary/Supplementary Table S1_primers.xlsx]

## Sheet: Primer details
Supplementary Table S1: Details of primers used to map and sequence genes relevant to the JI 281 x JI 2110 genetic map
Gene/homologue	Marker name	Forward Primer name	Sequence	Reverse primer name	Sequence	mapping type	LG	Source
Peptrans	Peptrans	Peptrans_F	GCCGTGATTCGGATCTGATGG	Peptrans_R	CGGTCGTATAAAGGAATGACTAC	Sequence	II	Aubert
MDH_c	MDHc	MDHc_F	ATGCTGCTTTCCCTCTTTTG	MDHc_R	TCTAGGGAATCCACCAACCA	Indel	II	Aubert
Rug3c	PGM2	PGM2_rug3c_F	TATTGTCAACGCCAGCC	PGM2_rug3c_R	AGGGTGTTTCCGTAAATCTTG	Sequence	II	MK
CW Invertase	CWInv1	PeaInv1F	TATACCCGTCTAAGCCCTTCGAC	PeaInv1R	CTACTCCTATATAAATAGGCTACTCCTGTATC	Sequence	II	MK
GBSS1	GBSS1	GBsts1_F1	ACTCGGTGATGTTCTTGGTG	GBsts1_R1	ACAAAAACACGATCAACTCCTC	Sequence	II	MK
AGPS1	AGPS1	AGPS1_F3	CTGGTGCGACCGAGCTTGGATTG	AGPS1_R4	CTGCTCCCATTAACAACGTGTCC	Sequence	III	MK
Pip1	Pip1	Pip1F	CATTCGGTTTGTTCTTGGCGAGG	Pip1R	GAGTCTCTGGCACTACGTTTGGC	TaqI	III	Aubert
AAP1	AAP1	PsAAP1_F	GTCATGATCCTCTTTGCTTGGG	PsAAP1_R	CCAAGATTCGTATGAACAACTTCC	Sequence	III	Aubert
SGRL	MK_C15	MK_C15f	CATAATGCCTTTTCATTTTCACC	MK_C15r	TGTAGGTTCTTGGGATAATACTTGC	SspI	III	Markus K
AGP1L	AGP1L	AGP1L_F6	AGTTTCGTGTGCTGCCG	AGP1L_R2	TGAACACATAAACTCCCATAGATGC	RsaI	III	CM
βFF	βFF	PeaFrucFurF	GACACCGTTAGATCATGCAATCC	PeaFrcFurR	CTTTTGTACAAAATTGCCATTCCC	BslI	III	MK
Rfs1	Rfs1	Ps_Rfs1_F1	AATCACCATGGCACCACC	PeaRfs1R	TTGAAGGTTGACCCGGTGAC	AvaII	III	CM/MK
Tri	Trpin	PeaTrpin_F4f	GTTTTCCTCTTGAGCTTCGCC	PeaTrpinR4	CACTGACACTGGGGAGGATAAGATAG	Hpy1881	V	MK
RNA binding protein	PsC8547	PsC8547p157_F	GCTTCCTTTTCTTATTTCCCAGTATAGG	PsC8547p157_R	CTTCCACCCAGTGTCTCCGCC	RsaI	V	Sindhu
PEAc3 Actin	PsC13505	PsC13505p76_F	CTCCCGATTGCCTTAGGGTTAAG	PsC13505p76_R	GCAGAAAATCAACAATGGCAGAATCC	TspRI	V	Sindhu
OSBp	PsC22198	PsC22198p122_F	CGAGAGGCGAAGAACCAGAAGTTC	PsC22198p122_R	CATAAGGTGCAAGGAAGATAGCTTT	AluI	V	Sindhu
Expoxide hydrolase	PsC6526	PsC6526p61_F	CTGGGAGCTTACAGCACCATGG	PsC6526p61_R	GACGGGACTGTCTTTTATTTCGAAA	+ or -	V	Sindhu
Sbe1	Sbe1	Sbe1dCAP_HinfIF	TATGATGTATACCTTACCAATCCAAAATCCAGAAAACAAACTAATGATTC	Sbe1_R23	GTGAAGCCAAACTTTTCGTACC	+ or -	V	TR
LCD1	LCD1	LCD1_F2	TGAATTCGAGTTGTATGTT	LCD1_R2	GAGGAGGTACAGGTACGTC	BsiI	V	BS
Pip2	Pip2	Pip2_F	GCCGGTATCTCTGGTATGATACC	Pip2_R	CAGGAACATGAGAGTCCCTAGCG	HaeIII	VII	Aubert
FabatinL	FabatinL	FabatinL_F	GTTATAACTTGTCATCATGGAGAGG	FabatinL_R	CTCTGAACTTGGTGCTCTTAACC	BsiHKAI	VII	Aubert
Ptrans	Ptrans	Ptrans_F	TCGTCGTGTTCCTTGATTTATGG	Ptrans_R	CACCAAACAATACACCACTCCC	Indel	VII	Aubert
Clpser	Clpser	Clpser_F	GTATTGGAGGAGGATTTTAGGG	Clpser_R	GCTTATGAGTTTGGAGGGGAGGGG	HphI	VII	Aubert
Htrans	Htrans	Htrans_F2	CCAAAATCAAAGGTGGATGGGGATG	Htrans_R2	CATAAATTGAGACACAAGTAGCAACAAC	MspI	VII	Aubert
PsDof4	PsDof4	PsDof4_F2	CCACGTTGTGATTCATCCAACACG	PsDof4_R2	CCTAATCCAAGACCATTCTGGGGA	MaeII	VII	TR
Selbin	Selbin	PsSelb_F	GTGCAGAGGCTGTGGAGGAT	PsSelb_R	TAGAGCAAGGCCTGCTCCTTTGC	DdeI	VII	Aubert
SNP162	SNP162	SNP162F	TGCTCGACCATCTGAAACAC	SNP162R	CACTCGGGTCCCAATTCTAA	SnaBI	VII	MK
SNP179	SNP179	SNP179F	TGTTGCAGAAGAGTTGGGTG	SNP179R	AGCCGTAACTCTCAGCCTG	HphI	VII	MK
Sequencing Primers
ApgS1		AGPS1_F2	GCACTGCGGATGCGGTGAGGC	AGPS1_R2	CATAGCTTTCAACTGTTCTCCTTTCG			TR
		AGPS1_F3	CTGGTGCGACCGAGCTTGGATTG	AGPS1_R3	CAATCCAAGCTCGGTCGCACCAG			TR
		AGPS1_F4	CTGTCAGTTCATACCTCCAAAAGCC	AGPS1_R4	CTGCTCCCATTAACAACGTGTCC			TR
		AGPS1_F5	CACCATTCTGTCGTTGGACTGCG	AGPS1_R5	CGGCTAGCATCTGGATCAAGACA			TR
				AGPS1_R6	TGAGGCAACAGTAATAGAGAGTGC			TR
				AGPS1R	GCAGATATATTAACAATTAACCGTAA			TR
Rfs1		PsRfs_F	AACGGACACGAACTACAACACG	PsRfs_r2	GCTAGCTCAACTCGTCCACCATAT			MK/TR
		PsRfs_F1	AATCACCATGGCACCACC	PsRsf_R1	TTATCCACCGCTAAATCCTCC			CM
		PsRfs_F2	CGCTTTGTGGGTATTGGG	PsRsf_R2	CATGTGACAACCTTGGAGCC			CM
		PsRfs_F3	ATCAGAGGAATATGGTGGACG	PsRsf_R3	GTTTTGCCATTATGCAAAGGG			CM
		PsRfs_F4	TTGCGTTGTCAACATTACGC	PsRsf_R5	GCTCCGATTGGGTTAGTGAA			LB
				PsRFS_R	TTGAAGGTTGACCCGGTGAC			MK
AAP1		PsAAP1_F	GTCATGATCCTCTTTGCTTGGG	PsAAP1_R	CCAAGATTCGTATGAACAACTTCC			TR
		PsAAP1_f1	GCACAAGTTTCTTCCTCATAATTAAC	PsAAP1_r1	CTTCATGGTTTTCGACTCTGACG			TR
		PsAAP1_f2	ATTGGTCTAGGCCTTGGTATCGG	PsAAP1_r2	CCTCCTCAACTTTATCTCTTCACAC			TR
		PsAAP1_f3	GGACACGGTAAAAGCACCACCAC	PsAAP1_R3	CATGCTTATGGCAGAAGCTACCG			TR
		PsAAP1_F4	GGCAAGAGAAACTACACTTACATG					TR
		PsAAP1_F5	GGTTTACAAGTCCAGTTTTGTGGGT					TR
